# Supplementary material for: A high-resolution genetic linkage map and QTL fine mapping for growth-related traits and sex in the Yangtze River common carp (Cyprinus carpio haematopterus)
Source: BMC Genomics. 2018 Apr 2;19:230. doi: 10.1186/s12864-018-4613-1 (PMC5879560; doi:10.1186/s12864-018-4613-1)
Supplement: Supplementary file 1 — Table S1. Information of markers located in the high-resolution genetic linkage map of the Yangtze River common carp (Cyprinus carpio haematopterus), and their aligned positions in genomes of C. c. carpio, Danio rerio and Ctenopharyngodon idellus. (XLSX 696 kb) [file 12864_2018_4613_MOESM1_ESM.xlsx]

## Sheet: Table S1
Table S1 Information of markers located in the high-resolution genetic linkage map of the Yangtze River common carp (Cyprinus carpio haematopterus), and their aligned positions in genomes of C. c. carpio, Danio rerio and Ctenopharyngodon idellus.
Genetic map of C. c. haematopterus			Genome of C. c. carpio		Genome of D. rerio		Genome of C. idellus		Marker sequence, GenBank accession number or references
Linkage group	Marker	Map position (cM)	Scaffold	Start position	Chromosome	Start position	Scaffold	Start position
LG1	ref-94311	0	LG2	3492199					ACGTCTCAGCCGAGTGGAATGCAGTGGGGTGA
LG1	ref-25408	1.419	217	163685					ACGAGTCTTGCGAGATAAGTGCAGGAATGGCT
LG1	ref-24695_26	1.697	330	1767757					GCGCTTCTCTCGAGCTGTGTGCCGCTGACAGA
LG1	ref-38182_27	2.94	6	325672					AGCACGCAAGCGAATTACATGCACACAGTGAC
LG1	ref-26734_19	3.941	29012	84932					ATTCGGAGGACGACCCCAGTGCTTCTCCAGCT
LG1	ref-116049_5	5.158	LG2	3583465					GTATTTTAGACGAGCCCTCTGCAGCGTGAACT
LG1	ref-64671_14	5.603	LG2	2738841					GGGATACAGACGAGAAGTTTGCGCATGCGCTG
LG1	HLJ690	6.186			Chr1	23186437	LG8	9359563	JN687179
LG1	ref-108472	6.545							TCTCAAAGGTCGATGGAGATGCCTCCTTAAGC
LG1	ref-89686	7.554	LG16	17629331					AACCAGTGAACGAACAAAGTGCAGATAAAAAG
LG1	ref-96330_19	7.75	297	1237336					GTTCAACCTTCGAATCTTCTGCATGCTACACT
LG1	ref-906	8.258							ACTGATACCTCGAGTGATTTGCGCTGTCTTCA
LG1	ref-106642_14	8.591	297	1506130					AGACTGCAATCGAGAGTGGTGCCTCAAGACGT
LG1	ref-47961	8.607							TGAAAGGGAACGAAGAGACTGCAGGATTGCTT
LG1	ref-37444	10.27							GATTTGTGCACGAAGTGCATGCATTCTTCATT
LG1	ref-6853	10.742	3133	29095					GGCTGATCTACGAGGTTCATGCTGAGAGAGCC
LG1	ref-39177_16	11.123	LG23	13074267					CTCGCGCGGACGACGGCTCTGCGTTATTTTTG
LG1	ref-20154_7	11.137							CACCGAGGAGCGATATCGTTGCATATGATTTT
LG1	ref-100291_19	11.849	217	135661					TGTAGCTTTCCGAGAGAACTGCGAGCAGAGAA
LG1	ref-75768	11.968							CCCACGGGTGCGACGCCCCTGCTCAACGCTAC
LG1	ref-86501_19	12.072	216	336954					TGCGCACGAGCGAGTCTCCTGCAGGTCTTGAG
LG1	ref-84922	12.073	29060	73537					GCATCAAACCCGAAGAGTATGCATCCGCTGCT
LG1	ref-921	12.368							CCGGCCAATGCGATGTATATGCATGGACTGCA
LG1	ref-27986_9	13.209							GCTTTAAGTCCGATCCCAATGCAGTGGATCAC
LG1	ref-110143	13.462							ATTTAACACGCGACTGACTTGCCGCGGCGGCG
LG1	ref-35740	13.62							CAGTAGGTGGCGATAATGTTGCTGAAGGAGGG
LG1	ref-19331	14.204	1132	287034					CAAACACTAGCGAAACTGATGCCGAATCAGTT
LG1	ref-119475_7	14.779	LG48	17984003					CAAGTCCGATCGACTGCAGTGCAATTTAAGCT
LG1	ref-31529	14.795							GGACGGGTGGCGACCCTAGTGCTGGTGCAGTT
LG1	ref-112609_8	15.507	LG37	6614050					ACCGAATCTTCGAAATGTGTGCAGAACTGGAA
LG1	ref-42482_2	15.628	840	62779					AACATCAGCTCGAGGGAGATGCTCTTGTGGAG
LG1	ref-106642_18	15.881	297	1506130					AGACTGCAATCGAGAGTGGTGCCTCAAGACGT
LG1	ref-59808	16.282	2035	113223	Chr1	12843030	LG8	3455859	AATCCACCATCGACCGACATGCACCATCTGGT
LG1	ref-114279	16.773	LG26	11217521					GAGAGAGACGCGACATGATTGCTGTGTGAGAG
LG1	ref-39115	17.109							TCCCTCCATTCGAATCTGGTGCACAAAACCCT
LG1	ref-38128_26	17.353	192	429114					AGACCAGGAGCGAATGCAATGCACACCTGTGT
LG1	ref-105197_32	17.861	112	236022					ATGTGGTTTTCGACTATACTGCCACCCAGGTC
LG1	ref-48231_10	17.865	7727	55020					ACAGTTATCACGACAGTCGTGCGGAGTAGGCT
LG1	ref-22869_29	18.189	LG3	12392464					TGCTGTATCACGATGTTAATGCTGCTAATGTG
LG1	ref-75193_28	18.588	632	4298	Chr1	12078166	LG8	2991393	CTCAGCAGAGCGATCACTGTGCCCGGGGCAGC
LG1	HLJ40	19.204							Xu et al., 2013
LG1	ref-90416_27	19.491							CCCTCAAGTACGACAGTTTTGCCAGCTGGAAC
LG1	ref-91445	19.966	LG5	9916900					GATCTCAATCCGATAGAGCTGCTTTGGAATGT
LG1	ref-65455_29	20.17	LG50	1994536					AGATTGTGAACGATCGGAATGCCATAGTGGAG
LG1	ref-65331_7	21.019	29012	209835					TTTTCGGTCCCGATACTACTGCTGCACTCATG
LG1	ref-51640_14	21.272	297	1230188					TTGGCATAGACGAGGCTGCTGCCAGCTGCAGT
LG1	ref-56907	21.59	2111	112953					AACATCTGCGCGAATCCTTTGCACGACTGAAT
LG1	ref-12729	22.306	28859	148925					TCTGAGAGTTCGAGAAGATTGCTGGTAACTGA
LG1	ref-62540	23.212	989	216119					CAAAGCAAAGCGACACTTGTGCTTCAGGGCAA
LG1	ref-102716_31	23.751	7047	169614			LG19	3125916	CCAAATATGACGATCCTCTTGCGAGGGACTCC
LG1	ref-67231	24.074							CCTCTCCTCGCGAGCGTCATGCGTCCAGTTGA
LG1	ref-91904	24.322	LG15	6199219					GCCTAAACATCGATCACACTGCAAGTGTAACA
LG1	ref-107032	24.576							TCCTAGCCTGCGAATTTCGTGCCCCGGGAATA
LG1	ref-70203_19	25.277	986	1737021					TATGCAGATACGAAGTCAGTGCCACAGTACGC
LG1	ref-98131	25.86							GAGATGATATCGATTCTCATGCCCAGCGATAC
LG1	ref-57485	26.259	LG13	24634274					AAGCCTTGCTCGATTTGTCTGCTGTTGCTGTC
LG1	ref-20154_4	26.453							CACCGAGGAGCGATATCGTTGCATATGATTTT
LG1	ref-16770	27.002	LG40	12922522					GTTGGTACATCGAAAATGCTGCTGGATTTGAC
LG1	ref-104109	27.116							TAAAGCAGTACGATGATGATGCTGGGAAGATC
LG1	HLJ3747	27.394	LG13	9338459					JN687085
LG1	HLJ2831	27.867	LG27	12851066					JN686915
LG1	ref-17544	28.149							TCACCATAGACGAAAGGTGTGCGTGCAAGGTC
LG1	ref-70850	28.398							AATGTACTCACGACTGAAGTGCCCATTTTGCT
LG1	ref-96964	28.426							CAGCCTGGAGCGATGGGCGTGCCGAAAGGTAG
LG1	ref-72398_9	28.521							TCTTCAACAACGAGCACAATGCAGGAAGCGGT
LG1	ref-111989	28.81							TGTCTCTGTCCGAAGGAGATGCATTAACGAGA
LG1	ref-92989_28	28.927	244	934765					CAGTGCTAACCGACCAGTGTGCTTATGATTAC
LG1	ref-106137	29.076	LG28	15568327					AAACGGCTTGCGATAGGCATGCATCTCGAGGT
LG1	ref-95062_3	29.14	1981	154129					CCCCAGACACCGAGCCACCTGCAGCACTCTCC
LG1	ref-32717	29.34							GCCTAATGTGCGACTGAAGTGCCCTTAAACAA
LG1	ref-103427	29.819	20859	2512					ATAGGTTAAACGAGAGCAGTGCAAGAATTGAG
LG1	ref-63862	29.937							AAAATAAAAACGAGCTAGATGCCTTCTGTGCC
LG1	ref-116857_7	30.163	LG1	13937597					GGCTGCCACTCGACCCTGCTGCTACCCGGTAA
LG1	ref-96998	30.448							ACACAAAGGCCGATCACAATGCAAATACAAAC
LG1	ref-46109	30.68	1179	2202399					TGGTGCTGTGCGATATCTTTGCAGCACGAAGG
LG1	ref-35496	30.872	268	31690					GAGTCTGAGCCGATGTGTGTGCATGCAGATGT
LG1	ref-34088	31.14	28938	240699	Chr1	20458654	LG8	7756459	GGAAGCCATTCGAACCACGTGCCGGATCTCTC
LG1	ref-107312	31.465							TAAGGCAACACGAGCTCTTTGCCAGGACATCG
LG1	ref-42223	31.525							AAATGCAGCTCGAGACCCATGCATTCTGTTTC
LG1	ref-37969	31.748							CTGCCTCAGACGACAAAGATGCATCCGTGCGC
LG1	ref-118431	32.157	LG2	3246622					GGTCATTCATCGAAATGGGTGCAGTGTGTGCC
LG1	ref-62760	32.382	6405	3174					CAGTGTTTTCCGAAGGCCCTGCAAGTACCATA
LG1	ref-14378	32.538	1835	221327					CAGTATGAGACGAATGATATGCTCGATCGAAC
LG1	ref-7330_23	32.872	LG2	5104487	Chr1	21356948			GACAGCACCTCGATGTTGATGCGATTGAACTC
LG1	ref-70399	33.015	LG1	7415382					TGTATTTGTACGACGCACATGCACATTGCATC
LG1	ref-13333	33.492							CAGCCCATAACGAAGCGGTTGCCAGATACTCA
LG1	ref-35851	33.532	LG1	2906905					CAACAGGATTCGACCACTGTGCTTTACAGAGT
LG1	ref-61939	33.545							TTAATGCCGCCGATGATACTGCGAACACTTAC
LG1	ref-100027_16	33.595	LG1	6245574					CCCCTCTATCCGAGCCGCCTGCGCTTCTTTCT
LG1	ref-106625	33.865	LG5	17362451					AGGACCATCTCGAAGTGCATGCAAGGCGCTTC
LG1	ref-65559	33.911	LG38	5953448					TGTTTGAATGCGAAATGCGTGCCTTCACGGAG
LG1	ref-67090	34.129							ATGTCCACCCCGACCGGACTGCATCCCAAAAT
LG1	ref-72398_29	34.181							TCTTCAACAACGAGCACAATGCAGGAAGCGGT
LG1	ref-75777	34.354	1940	124784	Chr1	38053367			GGGGAGAGCGCGAGTGAAATGCAGACAGACCA
LG1	ref-85460	34.458	LG38	8728317					ATACTCAATCCGAATCTCCTGCCAGAGTTTCA
LG1	ref-37558	34.601							AGCATCTCCACGACATGGCTGCAGGAACAATG
LG1	ref-37475	34.657	2111	167056					CCGAACATGCCGACACAGGTGCCATCTTGTTT
LG1	ref-67726_18	34.79	LG9	2895567					CTCCACCAGACGATCTCACTGCCGAAACAAGG
LG1	ref-87264	34.88	630	258978					CACACTGGGCCGATAGGACTGCAGACTCCGGT
LG1	ref-91265	34.999	693	328941					CATGTCTGTGCGAACACAGTGCGCGGAGGTAT
LG1	ref-46718	35.014	LG2	2721942					TAGGGAAAGTCGAGGAGAGTGCTGTTATGATG
LG1	ref-74810	35.12							CAAAGTGCCACGAGGGCGGTGCACAGATGTTT
LG1	ref-98213_30	35.176	268	2131576					TGTTGAGATACGAAACTGATGCAGTCCAAACT
LG1	ref-56087	35.19							TCAAGCTCCTCGATATTGATGCTGGACCATGG
LG1	ref-25147	35.216	3982	22726					ACCTCCATGTCGACCCACATGCCACACCAGTA
LG1	ref-45273_28	35.424	LG14	4375704					CCACATACTCCGACTCACATGCACTGTTCAAG
LG1	ref-75739_2	35.427	LG48	9826176					ATACCGTACACGACGAGCCTGCGATGAGAAAG
LG1	ref-118240_31	35.431	365	352317					TGACTTGACACGACCTTACTGCAAAACATTTC
LG1	ref-99534	35.528	LG30	11412509					AAACAAACTTCGACAGGTTTGCAGTGACCTTG
LG1	ref-74340	35.582	5989	8445					GATTGATGATCGAAGTTACTGCAACCATAAAC
LG1	ref-574	35.684	29009	473772					CAGAAGACCTCGACCCAGTTGCTCACTGCTAT
LG1	ref-46442_31	35.912	LG1	15013246					CCTAGACCAACGAGCCAGCTGCAAAATACACA
LG1	ref-68285_1	35.936	1218	519762					CTCAGAGATCCGACATATCTGCCAATCAGCAC
LG1	ref-120916_5	35.977	LG31	1347936					CAAGGATGAGCGAGTGCACTGCGTGGAAGAGC
LG1	ref-67726_4	36.197	LG9	2895567					CTCCACCAGACGATCTCACTGCCGAAACAAGG
LG1	ref-102777_18	36.225	LG6	5831235			LG8	7078750	AAGGATACAACGAGTGCGGTGCGCTTCAGCCC
LG1	ref-95454	36.375	1857	16791					CGAAAGGTATCGATTGACATGCTTTCAAGGCT
LG1	ref-87338_25	36.549	21	783134	Chr1	29888217	LG8	1402161	AATAGAGGAGCGACAAATGTGCCCGATCGATG
LG1	ref-98704_4	36.68	LG31	20340577					GTGCGCATTACGAATCACATGCACAGAACTCA
LG1	ref-86465_16	37.068	LG8	7369063					AGCTTGCAGACGATCGCTATGCAAAAATGTTG
LG1	ref-80334_5	37.353	LG12	2100071					ATGCACCCTTCGATGTCCGTGCACTTCAGTTT
LG1	ref-40675	37.483	5195	33544					GGTGGAGGAACGAGAATGTTGCAGGAGAGAGC
LG1	ref-64295_8	37.602	28907	193404					TCAGCTGCTCCGATTTCTATGCACCCAATTGG
LG1	ref-13563	37.796							CATCCAATCTCGACCTGACTGCAGTTCGTCAT
LG1	ref-116677_32	37.947	870	160444			LG8	9606931	ATTGTGAAATCGATTGGCCTGCATCAGCTAGT
LG1	ref-59474_29	38.26	LG35	9299746					CACACAGCTACGATGTGTGTGCACAAGTGTAT
LG1	ref-102194	38.275							ACTTGCGGGGCGATAAACATGCTGATTGGTTG
LG1	ref-80810_30	38.331	2235	188044			LG8	2496091	CAAACCAACACGACCTTGATGCTCTATTTGGC
LG1	ref-44604_2	38.388	28935	676129					GGTCACGCAGCGATGCTTATGCTGCTTAGGAG
LG1	ref-31153_1	38.412	LG13	1941919					AGCACAACAGCGAAGGGTTTGCTTTCAAGGCA
LG1	ref-78825	38.724	LG15	7983628					ACAAGGTAATCGACGCAGATGCAATTCAATAC
LG1	ref-60106	38.903							GCATTCCAAACGATAACACTGCTCACTCCAAA
LG1	ref-40170	38.976							GGATCCATTTCGACTGAATTGCTTTCTTCCTC
LG1	ref-38941	39.093	780	892162					TGCACTGAGACGAACAACATGCTAAAACATGA
LG1	ref-19646	39.097	LG2	12791172					TGATCTATAACGAGACGGGTGCTGCCATGTTT
LG1	ref-76324	39.207	LG1	5754828	Chr1	38630968	LG8	6292993	AAAAGTGACACGAGCAATTTGCAACTGAATCT
LG1	ref-7564	39.257	LG2	14131603					AAGAAAGTGTCGATATGTGTGCCAAGTTCATT
LG1	ref-40429	39.401	2383	353027					CCTCCGGAGACGATGCTGTTGCCAGGACTTTC
LG1	ref-79743_17	39.493							CGCTTGAAAACGAGTCCGTTGCTTAAGCACTA
LG1	ref-45620_3	39.717	2171	101767					TTATAGCCTACGATCCTGCTGCTGGATTAGAC
LG1	ref-79344	39.741							TAATCGCATTCGATTGTTGTGCAGGTGATGCT
LG1	ref-106667	39.854							GTGTTTCGAACGAAACATCTGCGCTTCGGGAT
LG1	ref-15142	39.929					LG8	1176224	CACCCACCTGCGACAAGAGTGCCAAAGAGAAG
LG1	ref-82134	39.972							GTGCGATCCTCGATAATTGTGCATCTACAGAA
LG1	ref-18346	40.196	LG1	3105822					AATAGGCTACCGAACCGCATGCAAATGATCAC
LG1	ref-5027_3	40.213							TCGGTTACGACGACGAGCATGCAGATGAGCTT
LG1	ref-76632	40.405	668	330298					CCCCTCCGGACGACTGCTGTGCACAAACAGAA
LG1	ref-117629	40.406							GCTGTCTACACGATAACACTGCACCACTGCAC
LG1	ref-62247	40.66							CTCAACCTGTCGATCTGTATGCACCATTAAGG
LG1	ref-33039	40.891	LG32	3098459			LG8	8634753	GTTGCCAGCGCGACATCCCTGCTTCCCCGCAC
LG1	ref-25073	40.961	LG10	11098362					TTCATCTGATCGAATCGCATGCGAATTCAGTT
LG1	ref-86582	40.991					LG8	3253060	ATCGAAAAGGCGAAAGGTGTGCACTGTGAGAT
LG1	ref-57531	41.359							ATAGGTAATACGATGGTTTTGCGGTTGCTAAC
LG1	ref-35522	41.571	LG12	2084769					CCCAGACTCCCGAATTGCCTGCAAGACCACCT
LG1	ref-88792	41.698	LG2	9089950					GCATGCTGGCCGACCACATTGCAAAAATAATA
LG1	ref-97570	42.088							CTGTCACCGGCGACCTGTGTGCCTGGAGGGGA
LG1	ref-4642	42.402	3201	62642					TGAGCAGAGTCGAAAAAGCTGCAGAAACTCTG
LG1	HLJ1290	42.848	1590	18057	Chr1	9538605	LG8	1480307	JF764836
LG1	ref-79671_10	43.06	9072	34585					AAATAATTCTCGATGCCAATGCCTCCAGTAGT
LG1	ref-18728_6	43.284	LG1	13276493					TCGCAAGCACCGACAGAGATGCCCAACTCATG
LG1	ref-87124	43.484	28924	457536					AATTTGAATTCGATTGTTATGCGCATCTCATC
LG1	ref-18728_24	43.596	LG1	13276493					TCGCAAGCACCGACAGAGATGCCCAACTCATG
LG1	ref-11297	43.838							GCATCAGATTCGAATGTTTTGCTACTGGGTCT
LG1	ref-102785_8	43.846	LG1	13276845					TGAGCAACAGCGACACAGCTGCTACCACTAGC
LG1	ref-73671_18	44.536	6680	243460	Chr1	35407258	LG8	4445189	TGATTACTCCCGACCTTGATGCAAAGCTCCAG
LG1	ref-117542	44.873	396	645621					TTGAACAATACGACACTGGTGCTGGACACTGC
LG1	ref-6030_31	45.167	6680	243617					CTACACTTTCCGATAGGGTTGCAAAATTCCGG
LG1	ref-114938	45.208							TTTTAACATGCGACTGACTTGCCCTGCCGCGG
LG1	ref-22580_26	46.567	28851	162260					GGATTTCCAACGACAGCACTGCTCTGTGCATT
LG1	ref-27576	46.697	1569	226219					ATTTTGACAGCGATTAGAATGCCAGTGTATGG
LG1	ref-98572	47.846							TGCCCATGAACGAAACATATGCCGTTTCATAA
LG1	ref-92989_18	48.751	244	934765					CAGTGCTAACCGACCAGTGTGCTTATGATTAC
LG1	ref-92989_2	48.751	244	934765					CAGTGCTAACCGACCAGTGTGCTTATGATTAC
LG1	ref-6840	49.407	28950	1475513					TGAGCTGAAGCGATTGTTGTGCAGCTTCTCCT
LG1	HLJ2607	49.585	LG2	1418368	Chr1	45087950			Xu et al., 2013
LG1	ref-13173	49.954							TTATGAGCTGCGAGCAAGATGCAAAGCAGAGA
LG1	CCE536	50.046	986	1641437	Chr1	22178799	LG8	8717855	EX880958
LG1	ref-70460_15	51.187	1023	167335					GATCTGAAAACGACAACGCTGCTCTTACGTCT
LG1	ref-5032_30	51.889	LG32	14427969					GTCTGTCTGTCGATCTGCCTGCCTGTCTGTCT
LG1	ref-95599	52.413							GGCCACTGCCCGATGCAGCTGCTATGCCTGGG
LG1	ref-52531	52.866							ATTTACTCCACGAACCAATTGCCATGCAGGTA
LG1	ref-26734_14	53.177	29012	84932					ATTCGGAGGACGACCCCAGTGCTTCTCCAGCT
LG1	ref-79032	53.248	LG17	521554					CAGAGTCTCTCGACACTAATGCCTCTGTACTA
LG1	ref-89408	53.808							AACACCATACCGATAGCTTTGCAACTTTTGTT
LG1	ref-12365	54.253	LG1	13258083					ACCCTGAAAACGATTGTGCTGCCAAATTTTTT
LG1	ref-63351	54.368	1569	233449					CAGAACATGTCGACATGCTTGCACTAACTGGC
LG1	ref-108583	54.422	297	1499291					TCTCAGTTTACGAAAGATATGCGAATGCCTTC
LG1	ref-111085_29	54.593	LG1	13289345					TGAGAATGCTCGACACCTGTGCCACTCAACGG
LG1	ref-29763	55.168	LG2	16142980					TACTGAAAATCGATGGACATGCAGAGCTGGAG
LG1	ref-49334_27	55.843	LG33	11834448					TGAAGCGGGTCGAACAGATTGCTGCTCGTCTG
LG1	ref-34461_7	55.894	LG32	3477671					CATGATCACCCGAAGGTGCTGCAAAACCTGGT
LG1	ref-92951	56.76							AAAAGCAAAACGAAGCCAATGCAAAAAATTCA
LG1	ref-62302	56.85							CACAAATGTTCGAAACTGTTGCTTGTACATCG
LG1	ref-88656	58.305	14477	4242					ACCCCTGTCTCGAACATGATGCCTGTATCATA
LG1	ref-39696_4	58.946	3133	34400					CCCCCAGCGCCGAAAACTGTGCATTATACCCG
LG1	ref-107533	59.045							CCGGTGCGACCGAACGAGTTGCAACCCTGGAT
LG1	ref-6363	59.103							TAAACCAGCACGACACATTTGCATGCACATCA
LG1	ref-39253	59.731							CTTTATATGACGACACCAGTGCAGGAGTCTTG
LG1	ref-28338	60.076	604	193122					AGAACACCAGCGACACATCTGCTTCCTCCAGT
LG1	ref-21196	60.194	28978	1585949					CTTTACAGCACGACAAAGATGCTGTAGGTTAC
LG1	ref-108098	60.902	29060	61404					TAATCGCATGCGACAGAACTGCATGAATGGGT
LG1	ref-48227	61.324	604	211370					CAGAGAGCCACGACGTCTCTGCCGGCAATGGG
LG1	ref-45116_7	61.6							CAATTTCGACCGAAAGGCTTGCAGGGCTAAGG
LG1	ref-43898	61.749							GTTTAAAAAGCGACAGGCATGCAGAATAGGGA
LG1	ref-52412	61.805	684	667629					GAGGAACAACCGATACGTGTGCGCTTGCGTTC
LG1	ref-119315_5	62.767	29060	83739					CGAAATAACACGACTCGCCTGCTTTTACATGA
LG1	ref-69347	63.116	29075	381367					GTGAATCTCACGAAACACATGCAGGTCAACTT
LG1	ref-116676	63.734	3133	33649					CTGAGGCTCTCGAGGAGCCTGCTTATGTTTGC
LG1	ref-26194	63.795	LG27	9608					TGACCATCCACGAACATTTTGCTATAGCAATT
LG1	ref-107783	64.595	LG10	13017387					TAGGGGGATCCGACACAAGTGCCACAAAAACC
LG1	ref-118731_8	65.826	6552	57965	Chr1	46792140	LG8	1297701	ACGAGACGTACGAGGATGGTGCTGAGACTCAG
LG1	ref-25825	66.102	LG36	7912423					CTACAAAACGCGATAAACCTGCACTTTTACTT
LG1	ref-66168	67.605	LG43	12272335					CACAAATGTTCGAAACTGTTGCTTGGGCATTA
LG1	ref-59475	67.853	LG7	4684434					TCCTCCCTCACGAAATATATGCACGTCCCTGT
LG1	ref-5245	68.044							TAGCATTACACGACAACTATGCTGAAGTTGTG
LG1	ref-49334_1	68.683	LG33	11834448					TGAAGCGGGTCGAACAGATTGCTGCTCGTCTG
LG1	ref-10332	70.421	28985	1234710			CI01000404	114951	TGCCCGTTGACGATAGCATTGCCCAGCAACAT
LG1	ref-95657	71.385	LG2	16851716					TTTTGGGTCACGAATGAGCTGCTTTGCTCATG
LG1	ref-2149_25	71.614	LG2	17505491					GTGAGTGTTACGAGTCCACTGCTATTAATAGT
LG1	ref-10626_31	72.423	1016	516863					CCTAATTTCTCGATTTCGCTGCTTGCTTCTCT
LG1	ref-72101	73.057							AAGAGTAGCTCGATTGTGCTGCACATTAAAGA
LG1	ref-28363_3	73.522	1016	644891	Chr1	54060114	CI01000303	178816	GAGTCTTTGACGAAGTAGCTGCCGCTGGAGCC
LG1	ref-41559_1	75.484	LG26	8919333					GGACTTGAAACGAAAACAATGCTTGGGCAAGC
LG1	ref-82057	75.865	LG11	16560314					ATGACGACCACGATAAACATGCCTGTCATGAG
LG1	ref-103819	76.307	45	377750					CCCGCCCTCACGAGAGGTTTGCGTCAGAATGA
LG1	ref-42425	76.607	883	536014					TCTTGAGCCACGAACAACATGCTGCACTAGGA
LG1	ref-19827	76.91							TGTTCCTGAACGAGCATGATGCATGAGGGGAA
LG1	ref-7192	77.312	1412	174481					AAGTTTGTATCGACTACACTGCACTACTGCAA
LG1	ref-121057	78.188	LG2	18390759					TTTCTGTTAGCGAGAAGCATGCAGAGTACATG
LG1	ref-26080	84.806	LG9	19093851					GGCAGAGAAACGACATTCCTGCTGTCTTGCAG
LG2	ref-3062	0	LG50	294432					TGTTCACGGACGATGTGAATGCACTGGAGGAA
LG2	ref-62256	2.216	28982	85695					CATACCAAGACGAGATGTTTGCCGTTTTGCTG
LG2	ref-1812	4.067	1078	764051					AATAAATAAACGAACAGCTTGCACGCTCTGCC
LG2	ref-7609	4.208	2088	125239					TCGAGTGTCTCGAAAACAGTGCAATCTGGTGG
LG2	ref-109500	4.5							ACTGGAAACCCGAGCTCTCTGCTAATTCTGTG
LG2	ref-80947	4.807							GAGAAGAATGCGATGGTGCTGCGATGGTCCTG
LG2	ref-66291	5.803							CCAAACATCCCGATTCTGGTGCCTGCATCAAA
LG2	ref-82079	7.233							GATGGTGCTGCGATGGTCCTGCGATGGCGAGT
LG2	ref-60780	12.135	820	413237					AAAATAAACACGAAACCTGTGCTGATTGAAAG
LG2	ref-58558_29	13.633	LG42	244090					TTTTTCTGAGCGATTGGCTTGCATTTACCTGC
LG2	ref-100038	13.827	LG35	17817645					GAAATAGAACCGAGAGGGTTGCCAGGAGCAGG
LG2	ref-45232	14.41	LG13	19205366			LG8	152955	AACGTTGCAACGAGACCGGTGCATTCTGGGGT
LG2	ref-110922_19	15.012	LG2	3924568					AAGCGTCCCTCGATTCATCTGCTTGAGCAAAC
LG2	ref-45504	16.065							CATCCGTGCACGAGAGAGTTGCCTCTTAACTT
LG2	ref-33110	16.909							GGCACGCGGCCGACTTCCTTGCCCCCTGGAAC
LG2	ref-95783	17.915	653	246158					CACATCATTCCGATAGTGCTGCTTAGTGAGTT
LG2	ref-91851	18.955							ATATCAGTCACGATAAGATTGCATCGCGCTAT
LG2	ref-12082	19.368	10236	14545					AGTTCTCCAGCGATGCGAGTGCATACACAGTT
LG2	ref-73674	22.955							TTTCCTCACACGATGCTCCTGCAAAACCAACA
LG2	ref-73503_2	26.006	2160	91954					ACGTCACTCCCGAGGTGTGTGCAACCATTCAG
LG2	ref-30414	27.294							GTGGGGTGCTCGATGTAGTTGCTAGGATACAG
LG2	ref-56203	27.715	LG27	13699030					GAAGCTCATACGATTTCTGTGCGTGTGTTTTC
LG2	ref-10711_30	28.191	28978	164309					GTGGGGTGTTCGATGTAGTTGCTAGGGTAGGG
LG2	ref-63493	29.27	28904	103700					TTACTGTGACCGATTAAGCTGCAGACACATCA
LG2	ref-75101	29.571							TCTATGACCTCGAAATGCATGCTCGGAGATGC
LG2	ref-27865	29.644	LG1	14665931					CATCAGACCACGATTGCACTGCTAGCATGTAT
LG2	ref-2728	30.252							GTTAACTGCTCGACTGGAGTGCTGTGGATTAC
LG2	ref-94997_23	30.675	LG2	3222990					GTTTTTGACTCGATTGTGCTGCGGGGTGCCGT
LG2	ref-48663_2	31.185	LG2	3679303					AGTGCCGATACGATGCCTATGCTCAGAGCCTT
LG2	HLJ229	31.21	LG37	7822397	Chr19	18716874			HM067368
LG2	ref-97326	31.752							GCAACACTCCCGATGCACGTGCTCAATGCATT
LG2	ref-104481	32.57	737	35108					GGTACTTCTCCGAAGCACATGCTGGCAGCCAC
LG2	ref-51208_9	34.002	1003	107455					ACGCATAACTCGACTGAAGTGCTTCAGGCAAA
LG2	ref-75310	34.417							GATAAAAAATCGAGGCCAATGCAGTCAGGAGT
LG2	ref-18457	35.037							GAGGCTGTGTCGATGAAGTTGCCGATCCTGAC
LG2	ref-51801	35.775	1292	740913					GATCAAGACACGATTCAATTGCAACAACTCTT
LG2	ref-15683_6	35.863							GTGGTTCCAACGAAGTGGTTGCCGAGCAACAC
LG2	ref-47224_25	36.425	LG2	10531559					ACTGCAAAACCGAAGACAATGCAACTTACATT
LG2	ref-54049	36.537	LG2	6318331					TCCCTAATCACGAAGGTGTTGCCACAGTGATT
LG2	ref-58085_6	36.808	1625	206479					GATCAGCGCTCGACTGCGATGCCAGGTGCTAT
LG2	ref-114698	37.064	1052	125207					GGAAGCCCAACGATATACGTGCATTCCGCCCC
LG2	ref-117119	37.233							GACCCTGCACCGACAGCAATGCAACTGAAATG
LG2	ref-49161_27	37.444	9408	44988					TTAAAGCACTCGACAGGGTTGCCCCTGGGATG
LG2	ref-13746	38.187							GTTGGTCTACCGAGTGGTTTGCAATTTTAGCT
LG2	ref-24320	38.25	LG5	19368131					CTCTCCAAAGCGAGCTCCATGCTTCCGCTGCT
LG2	ref-99005_31	38.956	LG27	13920764					ATATTAAGAGCGACGACATTGCAGAGCTGCGT
LG2	HLJE15	39.087							CF662230
LG2	ref-12835	39.809	267	396782					CTAGATGGAGCGATAAGAGTGCCAGTGATATT
LG2	ref-38000_26	39.996	LG31	20144164					GGACAGCTCCCGAGGCTATTGCCTATAGAAAG
LG2	ref-75417_31	40.146	458	34123			LG8	1900000	CTCCCTCCTTCGAAATGACTGCAATATCCACG
LG2	ref-103229	40.629							CGTTAGGCCACGACTTGCATGCACAGAGGCAC
LG2	HLJ3410	41.065	1264	141796					JN686999
LG2	ref-104830	41.272	LG2	16452241					TCCATTGTGCCGAGTCCAGTGCTTAATCACGT
LG2	ref-74998	41.383	LG41	903673					TTCACTGTTACGATACATTTGCTGCCCGGTGT
LG2	ref-14355	41.441	LG35	4215130					CTTTTGGACACGACCTCTCTGCATAGATGTCA
LG2	ref-120014	41.607	LG33	13771821					ATAAGTGTTGCGATACGTATGCCTACAACAAT
LG2	ref-27572	41.791	6009	88831					ATTAAGGCTGCGATGTGTATGCACAATGAGGA
LG2	ref-96301	42.028							TCCATCTCTGCGAGTCTGATGCATCAAAAACT
LG2	HLJ3132	42.212							JN742738
LG2	CCE13	42.27	80	59273	Chr16	2886282	CI01000048	883963	CF662230
LG2	ref-25743_7	42.347	LG2	5001871					TGTCAGCATCCGAGCTGTGTGCAGAGGTAGGT
LG2	ref-25743_10	42.385	LG2	5001871					TGTCAGCATCCGAGCTGTGTGCAGAGGTAGGT
LG2	ref-55661_3	42.544	LG26	3716261					GTGTGATAAACGACTGAGATGCCAGTGCTGTG
LG2	ref-24468	42.622	28969	62053					GTAAGGTCTGCGATAGGTTTGCAATGGGTGCC
LG2	ref-56614_27	42.754	29009	568426					ACAGACCAGACGATTGAAGTGCAAACGCATCA
LG2	ref-56911_7	42.904							GGAAAAGACACGATGATGATGCATTCAGCAGC
LG2	ref-9780	42.964	LG1	10928769					TTGAGATTGTCGAATGTTCTGCCGTTTTGACC
LG2	ref-119019	43.115	LG2	771992					TGTCCGAATACGATGAAGCTGCTGATCAGGAC
LG2	ref-50656	43.223	LG2	10965540					GAAGTACCTACGAGAGCGCTGCATGTGTAGTT
LG2	ref-94997_6	43.38	LG2	3222990					GTTTTTGACTCGATTGTGCTGCGGGGTGCCGT
LG2	ref-51841	43.647	LG2	4085941					AACTCGTGCACGAAACTAATGCAGGTAATGCA
LG2	ref-12017_5	43.762	LG32	1518538					AAGAGTATCACGACGCATGTGCTTGCTTCCAC
LG2	ref-113140	43.904	LG1	1269395					TGATGCTGACCGATACGGCTGCTCTTGAATCT
LG2	ref-100481	43.923	11213	33766					TTCCTGATAACGATGCTGATGCCCACGTGATA
LG2	ref-110872_9	43.993	LG32	24300458					ATCGCCTGGACGACATGCGTGCTTTGAAACAT
LG2	ref-98276_32	44.073	LG2	16049760					CTTGGCTTGGCGAGAGAACTGCTGTCAGATTG
LG2	ref-19686	44.13	LG2	3900860					AGATCGTTAACGACGCTGCTGCATTCCAGAAT
LG2	ref-15637_16	44.199	1097	592166					GGCTGAGCTACGATACGGTTGCCCTTCCATTA
LG2	ref-43628_6	44.245	LG35	26894437					AAAGCTCAACCGACAGGTGTGCAGGTCACATC
LG2	ref-11962_3	44.277	964	140563					ACGCCGACACCGATCTGTGTGCGCATTTATGA
LG2	ref-107703_25	44.377	LG2	16275128					ACGCTTCTCACGATCTGAGTGCAAAAAAGGAG
LG2	ref-92185_2	44.384	29036	180972					GTAAAAATAACGAAGGAAGTGCCCAGGCCTGT
LG2	ref-45835_32	44.426	LG2	1404507					TGGCGGAGCTCGATACAGCTGCATGCATGCAC
LG2	ref-10971_3	44.515	LG7	9851045					AACCTGTTCACGAACTTTATGCTGCAACATCG
LG2	ref-193_25	44.661							CGTTGTGTCACGAGCCAACTGCCACAGAAACA
LG2	ref-83392_32	44.672	28904	142267					ATGAGAGGCACGACATCACTGCCGTTAAATGA
LG2	ref-86615	44.684	LG33	13774449					ACACATAACCCGATCCATATGCATGGCTTATG
LG2	ref-108718_3	44.735							GAGAGATAGACGAGAGATATGCCACCGCTCCG
LG2	ref-97871	44.777	LG40	14289099					ATGCAGCCAACGAACTTACTGCTTTTTTGCAG
LG2	ref-101432_24	44.827	LG2	2857806					CAGTACAGACCGAAACAGCTGCAGGAATGAGG
LG2	ref-38144	44.871	3307	6557					CTGCCATTCTCGATCTGTCTGCACAGCATATG
LG2	ref-20784_32	45.028	LG2	771943					TGAAACAACACGAGACACATGCCACTCCATAA
LG2	ref-117120	45.035							TAACAAGTCACGACTGAATTGCCTCCTGTTAC
LG2	ref-42266	45.054	LG2	1231690					TATAAGAACGCGAAGGAAGTGCCTCTAAATCC
LG2	ref-37656	45.072							GCGAGCATGACGAATCTCATGCGCACACCCGG
LG2	ref-52011_26	45.255	LG7	9956908					TGAGCCCTCCCGAATGGAATGCAGGGTAATAT
LG2	ref-15381_29	45.296	LG43	8621067					TTATTCCCTCCGAGCTTTCTGCTGTTTCTCTC
LG2	ref-60053_6	45.339	LG40	16169645					AAGAGAGCGACGAGAGCGCTGCGCATGGCAAA
LG2	ref-110883_26	45.405	LG2	16348895					GTTTAAATGGCGATGCTGTTGCCAGGAGCTGA
LG2	ref-55692	45.587							TAACCACACTCGATGGTTGTGCGGTGTTTTTT
LG2	ref-113646_27	45.613	LG2	5070690					TCCTCGTTGTCGAGGATGTTGCCCTCAGAGGT
LG2	ref-10814	45.702	LG1	11116304	Chr1	7825196			ATCTTGGCCTCGATGCGCGTGCACTCCTCCTG
LG2	ref-97680	45.705	LG46	4279613					ATGGATCTAACGACTTTGCTGCCACCCTGATT
LG2	ref-78390	45.752	29029	996838					ACTTTTTGGACGACTGCTCTGCTGTCTTGCTT
LG2	ref-40031_27	45.814	683	92415					GCAGATGCAACGAGCCCGATGCTAACTAACAC
LG2	ref-45756_30	45.899	LG1	9184865					TGCTTTAGCACGAAAGCACTGCGGACATTATA
LG2	ref-29267_2	45.989	LG35	4218273					ATTCAGGTCCCGATGACGTTGCTTGGCAACCA
LG2	ref-63069	46.188	LG7	366850			LG8	4666220	GCACTGCATGCGAAGTCCTTGCATATAAGGCT
LG2	ref-120567	46.21	LG26	3721259	Chr7	47169447			GACGGCACTTCGAGGCTTTTGCATCTGAACAG
LG2	ref-5368_19	46.392	1157	16177					ATTGGAAATTCGAAGTGAATGCTCGTTTGGAG
LG2	ref-102523_30	46.431	LG41	7507220					GCGTTTCCCCCGAGGTGTGTGCAACTATTCCT
LG2	ref-118923	46.456							ACGTTTTTGTCGATGTGCTTGCAGGATAAACC
LG2	ref-95398	46.603	LG31	18118351					CATTCGGTCCCGAACTAAATGCCTGTGCTGTT
LG2	ref-113357	46.628							GCTGAAGACGCGAAGCTGATGCCATTATATTC
LG2	ref-103625	46.681	780	764998					AACACTGGGTCGACCAATGTGCTGTACAATAG
LG2	ref-49748	46.88	164	350522					TGAGATCATGCGACTGACTTGCCCATCAAAGA
LG2	ref-12669	46.958	LG49	6839630					GTGCTCTCATCGAAAACACTGCCTTTTCTGTT
LG2	ref-49215	46.964							CACTGCAACACGACTGATATGCAGAAGTTGCA
LG2	ref-57273	47.102							ATTTACTTACCGATGCAGCTGCAGTCAAGATA
LG2	ref-27363	47.258	2475	30906					TAACAGAAAACGAAGCTGTTGCTTGCACATGC
LG2	ref-33114_18	47.259	LG2	16478330					AGTCGGTCTGCGACGGCACTGCTGTTGTTTTA
LG2	ref-94165	47.397							ATGCCCAAAACGATTATACTGCCTCTGTCTCA
LG2	ref-42089_28	47.436	340	35093					AGTGTGCTAGCGATGCCCATGCCAAGTGCTGT
LG2	ref-83088_17	47.542							ACTTTCCATTCGAGCGGCCTGCTGCATTCCAT
LG2	ref-97931	47.542	1288	193312					AGAGGAGTGGCGACAGATTTGCAAATCAGAAA
LG2	ref-83625	47.733	LG38	27054153					CAGAGCAGTGCGATTTCAGTGCATTTAACGCT
LG2	ref-35768_3	47.872	6552	74692					GCGTGAAACCCGATGATCATGCATGATTTGAG
LG2	ref-7107_16	47.889	870	179509					CTAGTGAGATCGATGGTGCTGCTGCTTCTCTT
LG2	ref-60509	48.027							CATGATGACCCGAGCTGTTTGCCACACAATTC
LG2	ref-78632_14	48.183	9971	5598					TGATGGCTCACGATTGAAATGCGTGTAGTTTC
LG2	ref-13736	48.242	903	65424					CAGGCCCATGCGATCTTATTGCATTTCTCTGT
LG2	ref-106106_2	48.422	LG16	12705239			CI01000301	117409	GACAGAAGCTCGAAGTAATTGCCGATGAGCAA
LG2	ref-17799	48.455	LG7	9755309			LG8	4539443	TACTCAGGGTCGATATGGGTGCTGCAAGCCAG
LG2	ref-106253	48.53							CGCGGCGACACGATAACACTGCAACCGGAGTT
LG2	ref-31086_31	48.532	LG2	13026494					CTCATTGCTGCGATGTGTCTGCAGGGGGAAGG
LG2	ref-89892	48.751	LG26	7069291					CTTTTGGCCACGACTGTACTGCTCACAACACC
LG2	ref-89759	48.901	6039	39129					GGAATGTGAACGATCAGGGTGCTAGATGCTTG
LG2	ref-73153	49.134	6552	56055					TGTAAGCTACCGAAAGGCTTGCTTTGTGCCTC
LG2	ref-33570	49.407							TGCAGGCCAACGAGCTTACTGCTTTTTTGCAG
LG2	ref-89878	49.582							ATTATGAACACGATATTTGTGCGACTGAGTTC
LG2	ref-47909	49.956	5158	8546					ACAGGCAAAACGACAAAGATGCTAGTTTGAGG
LG2	ref-15381_3	50.102	LG43	8621067					TTATTCCCTCCGAGCTTTCTGCTGTTTCTCTC
LG2	ref-55472	50.481	LG2	13015669					CGTGGATGCCCGAATGACGTGCGCACGTTTCA
LG2	ref-114527_31	50.501	1853	356717					TATTACCTTTCGAGCAGCCTGCTGGAAGATTC
LG2	ref-66357	51.052	LG10	695555					AAGTCGTCTACGATAACACTGCTGACATGAGA
LG2	ref-50995	51.391	LG2	16271076					CCGTTGAGATCGAGGGGGATGCGTTTAGCCTT
LG2	ref-8120	51.603	LG27	3672673					AAACGGCTCACGATACTTTTGCAGAAGGTTAG
LG2	ref-91360	51.911							CGAAATGATGCGATACAAATGCCAACCTGTAT
LG2	ref-39692_28	51.939	491	98921					GCAAACAAAACGATTAGCCTGCTCTGGCCAAC
LG2	ref-61698	52.498	76	96202					ATAATACCTGCGAAAAGCCTGCATTTCAAAAC
LG2	ref-72169_23	52.735	LG2	16684758					GTGAAGTCCGCGAGCGTTCTGCCAGAAATAAG
LG2	HLJ2339	53.262	7129	78798	Chr1	46555739	LG8	1439664	JF764859
LG2	ref-52382	53.303	LG2	16668193					CTTTGCACTGCGAATGGACTGCAATACAGTAA
LG2	ref-38212	53.54							ACACCAGATACGAACTGTCTGCTGTAGTCTAT
LG2	ref-108486_2	53.832	1016	632496					CCTTACGCAGCGATTAACATGCAAATTGGCAG
LG2	ref-13418	54.518	2064	91736					ACGATGATAACGATGAGCTTGCAAATGGCACA
LG2	ref-33912	54.67	1419	199678					TCAGAGGAGGCGATTTCAGTGCTTCACAAATC
LG2	ref-14287	54.955	1032	1310312					TCCAGTTTGACGATCAGGGTGCTGAAGTCTGG
LG2	ref-25204	55.447	LG2	18397941					GTGTGTGTGACGATTCAGCTGCTCTGATTGAC
LG2	ref-103618_27	55.729	6917	112485					GAGAACTCACCGATATGCATGCAGGACCAGAG
LG2	ref-61363_17	55.877	1128	44159					TCTTCCGCTCCGAACTCTCTGCAGGGATTCAG
LG2	ref-28564	56.023	LG20	595533					TTTGGCATTACGAGTGCCATGCTCTACTGTTT
LG2	ref-97911_27	56.209	883	391555					CGCACTTCCTCGAACGAGCTGCGGTCGTCTAG
LG2	ref-6341	57.012							TCGTGGAGTTCGATAGAAATGCGAGCCTATGG
LG2	ref-50305	57.062	29009	623127					TAAAAACAGTCGATGGTACTGCACTCACCACG
LG2	ref-49317	57.204							ATTCATGACGCGAGTGAACTGCCGTTCGAAAG
LG2	ref-60316	57.314							GGTGGCATCACGAAAATTGTGCACAGCAGGAT
LG2	ref-85176_15	57.383	883	448570					GCGTGTGTCTCGAGACGGCTGCGGTTATTCTG
LG2	ref-34842	57.691	1004	66812					GATAAACAAACGAGAGAATTGCGACAGGGACA
LG2	ref-47064	57.856	LG2	18839334					TGATTGTGTGCGACCTCTATGCATCAGTAATG
LG2	ref-11551	58.053							GGGTTTTAGCCGACAAAAATGCATCATGCCTG
LG2	ref-49916	58.177							GCTTTTCATACGACTGCTATGCTGATGACTCT
LG2	ref-112653	58.343							CCCAGTACCACGACCAAAGTGCCACATGTGTT
LG2	ref-115214	58.467							TCTGTCAAAACGACAAGAATGCCTGCTTCTAC
LG2	ref-6646	58.606	1302	483499					GACCTGGCAACGACCCTATTGCTTTGTGGACA
LG2	ref-80925_30	58.744	LG8	718621					AAAGTGGGTCCGATCTGAGTGCTGTGTCACAT
LG2	ref-75684	58.837	684	780923			CI01000302	1046376	TGCAGAGCGACGACAACAGTGCCATCTGCTGG
LG2	ref-115888_28	58.904	LG2	18466544					GGGATCCAAACGAATGGATTGCCGGGCCGGAT
LG2	ref-115954_15	59.105	90	288545					AACCGTGCCCCGAATTAATTGCAAAGGCCAAA
LG2	ref-118770	59.26							CTGTACAAAGCGAGAGCTGTGCTGGGAGATGG
LG2	ref-4666_30	59.378	LG2	18406780			CI01000303	362608	AAACAATGACCGACACGTGTGCAAACAAACAC
LG2	ref-115888_7	59.715	LG2	18466544					GGGATCCAAACGAATGGATTGCCGGGCCGGAT
LG2	ref-78723	60.121							GAACTAAACACGATCATGTTGCTCAGAGACGC
LG2	ref-112400	60.509							ATTGATAAGCCGATAGGGTTGCAAGTGACCTG
LG2	HLJ3963	60.618	LG5	13744639					JN687141
LG2	ref-109550	61.463							TGTAGAATGACGATCCCAGTGCAGGCACATAT
LG2	ref-99320	62.209							GTGATTCCAACGATATCGCTGCCATGAACGAT
LG2	ref-26211	62.282							GATGAAGATTCGATGGGGCTGCCCCCCCCTCA
LG2	ref-112198	62.574							CAACCTTTTGCGATGTTAATGCAATGCTCTAC
LG2	ref-13816	62.997	LG23	8105388					GGATGCCGTTCGAGCCTATTGCCTTCATTTAC
LG2	ref-76970	63.428	29000	1248309					AGCCTCAGGCCGAAAGAAGTGCAAAACTCAGT
LG2	ref-31916	64.146							TTTTAGGGGCCGATGCCAATGCTCAAAAAGAC
LG2	ref-5482	64.954							GAGGCTTTAACGATGTCATTGCAGTAGATTGT
LG2	ref-70803	65.657	LG2	18192513					CACTTTGAAGCGAAGAATCTGCCATACGTGTA
LG2	ref-72050_32	67.358							AACAGTCTCTCGATGTCGGTGCTTGTAATGAT
LG2	ref-78637	68.87							TCACAACGATCGACGGACATGCCACATCCGGT
LG2	ref-80657_3	70.24	1514	6296					ACGAGCAGAACGACACACATGCTGAACATTTT
LG2	ref-12839_17	72.666	1076	30403			CI01000384	150861	AAGCTAACCACGAGGGGGTTGCTGGCACACAC
LG2	ref-79832	74.417	3817	15591					TGAAAACCCGCGAACGGCTTGCAAAATCAGTC
LG2	ref-90790	75.617							AAAAAAAAACCGAGGGGCATGCCCGCGACGGA
LG2	ref-97815	76.088	6069	34903					AGAGTAAAAACGAAATGTGTGCGCACACACAC
LG2	ref-40818	79.325							TCGATAGTGTCGAACACGGTGCTAAAACCCAA
LG3	ref-20467_18	0	LG44	14714241					CATCTGCTGACGAACGCGTTGCTGAACATCCC
LG3	ref-74089	2.625	LG2	18686739					TCTTCAAAAGCGATGTGTGTGCGCGTGTGTGT
LG3	ref-71025	5.219	LG44	13236241					AAAAAATATGCGATGCTTCTGCTCTGATGCCG
LG3	ref-115182	6.087							ATGTGATGTACGAGTGACATGCCTTTATTGGA
LG3	ref-94451	7.141	1962	47985					ATTCTTGGTACGACACACCTGCCTTTCAATGT
LG3	ref-31979	9.227	LG28	1644577					TGGCAAGAGGCGAACCTGGTGCCACATACCTT
LG3	ref-20293	9.505	12914	36563					AGGAGCAGCTCGAGCCTGCTGCTGAGGAAGAG
LG3	ref-78379	10.684	860	168032					ATTCTTATTCCGATGCAACTGCAGCCATCTGG
LG3	ref-76477	11.809							AAACGTTCCACGAACAATGTGCTAATGTTTTG
LG3	ref-17164_2	12.765	29072	2016379					CTTTCGCGGACGATCTTTATGCAGACGGATGA
LG3	ref-101831	12.795							AAGAATGACTCGAGTTCAGTGCTCATGCTTTA
LG3	ref-17812	12.999	6458	6663					GTGGGGACCTCGACTTCAATGCCAATGAACTC
LG3	ref-51567	13.295							TCATTTAAGACGATGCTACTGCTCTCGCTAGC
LG3	ref-14141	13.798							GAGCCTGTCCCGAACTATTTGCTGTTCCACAT
LG3	ref-111376_30	14.404	LG48	20799781			LG22	2127943	ATGCACTTCCCGATCCCACTGCTGCCTCCGGT
LG3	ref-56670_28	14.63	LG37	7254966					GACGACGAAACGAAAGCAATGCGAATTCACTC
LG3	ref-112406	15.336							AATAAGGTCTCGAAGACGTTGCTTTTGTGCAC
LG3	ref-70834	15.352							AAATGAAAAACGAGAGAGTTGCTGAAGTCCTG
LG3	ref-5067	15.595	LG31	9967570					TGACTTTAACCGAAACCCTTGCACAACAGCGT
LG3	ref-100551	16.247	16006	47058					AAGTTGAGGCCGAACAGTTTGCTGTTTTATAC
LG3	CCE577	17.317	LG21	7051155	Chr11	25372726	LG10	3200287	EX824194
LG3	ref-83937	18.327	LG29	9415682					TATTTATGTTCGACTTTGATGCATTTCCTGCC
LG3	ref-60110	18.53							TGAAGCAGGGCGATATAAATGCAAAAGCATAC
LG3	ref-40962_25	18.912	500	668451					TTTGCTGTCTCGAGGTGAGTGCGCTGTGTACA
LG3	ref-81670	19.291	626	91213					GAAGGATCTCCGACCTCTCTGCTCCTCAGTCT
LG3	ref-13674_8	19.421	1594	9777					TGGAACACAGCGAAGGGTCTGCACACACAACA
LG3	ref-70578_24	20.085	952	176428					AGAAATATTGCGAAGGCTGTGCACCTTTCTTG
LG3	ref-35623	20.213							GCAACACTGACGAAGTTAATGCATGTTCGAAA
LG3	ref-55073_17	21.633	LG38	24319328					CGAGAAACAGCGAGGTCTATGCTAAAAACTGT
LG3	ref-25649	22.311	LG16	10332301					TTCTCTCAAACGAAATGCCTGCAAACAAATAC
LG3	ref-80034	23.238	LG32	8843519					AGCAAACCACCGAGACTAGTGCTCGCGACCTG
LG3	ref-6870	23.484	1412	294373					ACATGTCTGACGAAGAATATGCAAAGGACCAG
LG3	ref-45897_8	23.599	LG3	2458289					TACGTTGTTGCGAGTGAAGTGCAAAGCCTTGT
LG3	ref-10010	23.872	LG37	5687411					TAACGTCTGCCGATCTGGATGCTGATTTATCA
LG3	ref-99134_25	24.468	2089	169246					CGTCGCAAGTCGATCCATTTGCCAAATTAGTT
LG3	ref-18186_1	24.529	2089	169864					GCTTAGCTTGCGAAAGCAGTGCAGTAACAAAT
LG3	ref-103152_24	24.635	LG47	2222248					GCGAATGGCGCGACTCCTTTGCTCCCTCACAG
LG3	ref-23067_7	25.32	LG16	1226069	Chr2	18013229	LG22	3763933	GAACTGCTGTCGACCTCTTTGCTCTCACAACC
LG3	ref-64148	25.554							AATAATGTTTCGAAGACGTTGCTTGGTGCACG
LG3	ref-103324_17	25.719	LG34	4272609					GTAAGACTGCCGACCTGACTGCTGGCCATCAT
LG3	ref-49020_27	26.063	2985	28313					GACCGTCAGACGATGAGTGTGCAGCAATGTTT
LG3	ref-52345	26.414	2677	158522	Chr2	15520770	LG22	5311524	AGAAATGCCTCGAGACTCTTGCCATTCAGTGT
LG3	ref-3423_29	26.92							TGAATAGACTCGAGAAGTGTGCCGAATGTTGA
LG3	ref-58082	27.047							CTCTTCAGTACGATTGACTTGCGAGGTCTCTA
LG3	HLJ2965	27.449	LG3	17583283			LG22	4298099	JN686889
LG3	ref-79247	27.567							CCATATAATGCGAGTGCAGTGCTGGGTAGTAA
LG3	ref-58474_19	28.279	LG4	1368574					AGCCGCTTCCCGACAGACCTGCTCTGGCACTG
LG3	ref-103310	28.377	28985	1273450					ATCAACAACCCGACAAATATGCAGATTGTTGC
LG3	ref-69161_29	29.522	334	523320					CTGTTGACTCCGAGGAAGCTGCTGTCACCGGG
LG3	ref-955	30.715							TCTGATGATTCGAAACCACTGCAGAAGATTTT
LG3	ref-60908_23	31.275	LG9	11429183					CTTCTCTTGCCGAGAAACATGCCGAGACAGAT
LG3	ref-104077_27	31.294	1492	16813					TGTTGCACTACGAAGCTACTGCATCAGACATG
LG3	ref-353	31.995	LG6	14652246					TGTGAGAAATCGAAACTTGTGCACTAGAGAGT
LG3	ref-35474_9	32.128	LG3	15095415					CATGAACTAGCGAAGTTCGTGCAGACAACTAA
LG3	ref-104977	32.45							CTGCCAATGCCGATGCCGATGCCAATGCGATT
LG3	HLJ1179	32.941			Chr2	15849499	LG22	5167758	EU861335
LG3	ref-100623	33.403	LG4	9247776					TACAGAATGACGAGTCCGGTGCATGATAGAGT
LG3	ref-70884	33.491	LG48	9423431					CTCCCAGACCCGAGGTTTTTGCCTCCACAACC
LG3	ref-60528	33.764	LG18	2460527					AGACGACAGACGAGTGTCATGCATGCTTCAGT
LG3	ref-21909_23	34.382	LG21	11791112					TGTGTCACATCGAATCTAGTGCAAGAGGCTCT
LG3	ref-25110	34.844							ATCTGTGGAGCGACTGACATGCCAAGGACACA
LG3	ref-37891	35.304							CCCCCATGCACGACTTAGGTGCATACCACCTA
LG3	ref-29959_17	35.476	LG3	15101031					CCATTGAAAACGAGGCCATTGCACAAACATGT
LG3	ref-81135	36.277							CCTTGATTTCCGAATGACATGCAGGTCAGGCG
LG3	ref-71691	36.62	28863	2296476					CACCCATGCACGATAACATTGCGTATTGTCGA
LG3	ref-97334	37.1							ACTGCCTGTACGATCATTGTGCCACTGCTGCT
LG3	ref-52813	37.414							AAGAGCCGAACGACTGGTTTGCTTTGTAAGCA
LG3	ref-73211	37.534							TTTTAGCCTGCGATGTGGATGCGATGTTACTC
LG3	ref-119643_26	37.652	LG5	7272642			LG22	8649641	ATTTAAAGCTCGAAATGACTGCACAGCGTGAT
LG3	ref-108450	37.787							CAAAGTACTGCGATTATTTTGCTGCAACGGAC
LG3	ref-111763	37.794	5645	107273					TGAATAATCACGACCGCGTTGCTACTGATGTG
LG3	ref-88023_25	37.975	LG10	8724480	Chr2	27731308	LG22	9371678	TTTCGGAAAGCGAAAGAGCTGCTTTCCAATAG
LG3	ref-101944	38.293	113	608798					ACAGAAGCCACGATAGCACTGCTTAGCGGATA
LG3	ref-14144	38.345							TGGATCGGACCGATCATACTGCGCGCCACAAC
LG3	ref-56877	38.429	2239	82066					ATACATTAAACGAGCCAGGTGCCTCCACTACC
LG3	ref-63281	38.493	LG3	14691535					CATTTACTCACGATGAAGTTGCGCAAAATGCA
LG3	ref-111371	38.665							GTCCTGAAACCGAAGGATTTGCATGCGATCAA
LG3	ref-40869_26	38.851	753	230241					GTTACAGTTACGAGGAATTTGCCTTCGTCGGT
LG3	ref-27015	38.921							ATGCTGCCGACGAAGAACATGCATGTGCTGCG
LG3	ref-33774	39.01	LG40	9091112					AGAGCATCCACGAGACAAATGCATTAAGACTC
LG3	ref-18599_2	39.107	28941	101229					ACGAGCTCAACGAAGCTGCTGCCCACTTCTGC
LG3	ref-98821_2	39.139	1312	73869					ACTGTATCGTCGATGTGGCTGCTCAGTTCAAA
LG3	ref-31546_2	39.202							ATATGTCTTGCGATATCCGTGCATGCAAAGGT
LG3	ref-77210	39.37	29008	830774			LG22	6426462	GATTGGAGGCCGAAAACACTGCAGACGAACAG
LG3	ref-63581	39.621							AGATGTGGTCCGATCACTATGCAACTGTGCAT
LG3	ref-75970_1	39.809	3047	2886	Chr2	36330381			TGGATATTGGCGATACCACTGCAGACTAACTG
LG3	ref-1052	39.933	753	362959					CGACTTCTTTCGAAATAAATGCAAGACGAAGC
LG3	ref-29594	40.061							AACTCTCCCCCGATGCAGATGCTTTTTTTTCT
LG3	ref-62113	40.253							TGTAAAACCTCGATCTGCATGCAGAACAGATC
LG3	ref-103243	40.483							CGCCTGATCTCGAAGCCTATGCTCTTCAGAAA
LG3	ref-65624_9	40.772	LG3	14059998			LG22	14903433	ACTTTATCGCCGATCAGTATGCCTTGGCTGTT
LG3	ref-94211	40.905	2072	84091					ACCGCCAATCCGAACTGTATGCAAAATGTCAG
LG3	ref-75970_2	41.058	3047	2886	Chr2	36330381			TGGATATTGGCGATACCACTGCAGACTAACTG
LG3	ref-27905_28	41.288	LG3	6835247					CAGGCCGTTTCGACATTCCTGCATTTGAATCC
LG3	ref-21658_26	41.676	28987	94562					AGGCTATAAACGAACTGACTGCAGCATCACCA
LG3	ref-75649_16	41.975	931	512232					AAGGAGTACACGATAGCGCTGCAGGAAGTCTT
LG3	ref-69840_23	42.335	LG3	2404696					GGCCCGCTATCGACTACTCTGCACGCTACTGA
LG3	ref-32235_2	42.367	LG3	17034933	Chr2	30052629	LG22	10649873	ACAGCCAAATCGATGAGGTTGCATTTGACAGA
LG3	ref-61513_26	42.842	609	69996	Chr2	26753876	LG22	8801911	GGCAGAGTTACGATCCAGATGCCATCTATCAT
LG3	ref-101947	43.086							ATTGAAGCCTCGACTTGTCTGCAGATTTTGTA
LG3	ref-96510_17	43.265	LG11	1067164					ATGTGGGCGGCGACAAGATTGCAAACATCTGA
LG3	ref-96510_14	43.265	LG11	1067164					ATGTGGGCGGCGACAAGATTGCAAACATCTGA
LG3	ref-4403_4	43.602	LG13	12774806					ACATTTGCTTCGAACCAGTTGCAACAAGCATT
LG3	ref-87721	43.674	2239	94267					GCAGCTGTAGCGACAACAATGCCTCATAAGCA
LG3	ref-88761	43.737	3244	86909			LG22	433183	CAACAGCTCTCGATACAGGTGCCATCATTCAG
LG3	ref-38243	43.862							GTCCCATGCACGATAAAGTTGCAGGGGTGATT
LG3	ref-34464_19	44.03	29008	927232					TGAAACCCCACGACCTGAATGCCCATTGGAAT
LG3	ref-121231_2	44.03	LG48	5672424					AGATCGAGAGCGAGGATGGTGCGCGGGCAGGG
LG3	ref-79764	44.074	LG3	895267			LG22	16391001	AGGCAGAGAACGAGCGATATGCAGGGGGTGGT
LG3	ref-87342_10	44.087	28941	119875					GCTGGATGCTCGAAGCGTCTGCTTTCAAAAAG
LG3	ref-29691	44.232	770	95974					GTGTCACACACGAGCACTGTGCTATAGGTAGG
LG3	ref-101112_23	44.34	77	43507					TGAAAGTGCGCGAGAGAGCTGCGCATATGGCG
LG3	ref-70272	44.504							TATTCAATTCCGATTGGTCTGCCCCCTTGTCC
LG3	ref-3295	44.509	LG23	11578156					GGAACCAGTGCGATCCCGGTGCGATCCGCCTA
LG3	ref-31065_30	44.57	LG32	4320653					CCTTCCCCTCCGAGTGTGCTGCTATGCTGGAA
LG3	ref-69727	44.592	LG8	6194536					CTGGAGAGCGCGACTGTTGTGCTGCAGCTTCG
LG3	ref-35564_3	44.729	28941	39573					AAAGCGGACTCGACAACCCTGCATCCAACACG
LG3	ref-101355_9	44.805	28918	1645743					AACAGGGTCGCGACTTCTGTGCACATGACAGG
LG3	ref-3223	44.98	766	315182					ATCTGTCACTCGACTTCAGTGCATCACAATCT
LG3	ref-68539_6	44.996	28950	2107642					CAGCATGGTCCGAACTGATTGCAGCTTAGTTA
LG3	ref-101611	45.114							AAGTTTTCCTCGATGGCTATGCTAAGTATGAC
LG3	ref-20742_1	45.145	2957	77482					TTGAGACAAGCGACTGACTTGCTGACACTGTA
LG3	ref-50312	45.161	1472	71347					TGTAAGTGGTCGAATGCACTGCTTGGTCAAAA
LG3	ref-31768	45.32							AGCAGCAGCACGAACATGATGCAGTACACAGC
LG3	ref-79735_3	45.478	LG34	4670933					TAATATAGACCGACCTTCTTGCGGCATCTAGG
LG3	ref-39808	45.722							ACCATAGAAACGACATCAATGCAGCACTTCTT
LG3	ref-61357	45.729							CCAAGGGTACCGATATTAGTGCAGGACACAGT
LG3	ref-49142	46.009	1163	47521					TTGAGGTTAGCGACTGTGGTGCTGCACTAAAC
LG3	ref-76213_24	46.173	LG48	9115256			LG22	90463	TGTCAGCATGCGATGTCTCTGCTGGGATACCT
LG3	ref-36791	46.254	2117	743094					TGTTAGGGGACGAGCAGATTGCACTTGGTTTA
LG3	ref-49039	46.282	4532	15403			LG22	1069568	TCAGTGACGACGAGCTGCTTGCCTGCAGAATG
LG3	ref-16640	46.392	LG15	2379705					TTCAATGCCACGACCGCCTTGCTGAGCCTCCA
LG3	ref-93809	46.568							ACGGAGTGAGCGACAGGCGTGCGGATCCATAT
LG3	ref-17765	46.685							TTGATTTAACCGACGTCTGTGCATTTGTGACA
LG3	ref-75489	46.773							AAATGAAGTCCGATCCATGTGCTGACTTCTTC
LG3	ref-69085	46.889							ATTTTGACAGCGATGTGCGTGCAAACACTATA
LG3	ref-6412	47.101	8539	6006					TCAGTTTGCACGACACTGATGCATCTCAAACA
LG3	ref-42046_26	47.674					LG22	1974695	CTTCGACCCTCGACCCCTCTGCCTGCCAGCGT
LG3	ref-79728	47.867							CCGCCACTGCCGATGCCAATGCCAATGCCACT
LG3	ref-100581	47.996	LG3	16811248	Chr2	33213184			GCCATTACACCGATGCCTGTGCTGAAGATAAA
LG3	ref-37755	48.535	798	676663					ACCTTAAAAACGATGTGTTTGCAGCAGTGTAC
LG3	ref-116107_26	48.696	LG3	10615684					CAGTACAGATCGACATCACTGCTGCTTGTATC
LG3	ref-50146	48.767							GGAGGTGGGCCGAGCTGGTTGCTGAAACCACG
LG3	ref-16792	49.06	6032	21008					ACCTGTAGATCGATTGCTTTGCTCTGAGACAG
LG3	ref-89522_18	49.892	616	524843					CTAGAGGCATCGAAACACTTGCATGCGTATTC
LG3	ref-85297	50.273	LG3	7284086					AGTGCTAGACCGAATGTAGTGCTGAGGCATTT
LG3	ref-23926	50.645	LG11	16367121					CAGCTGTTGACGAACACACTGCTGACCGGCTC
LG3	CCE98	50.686	22848	6030			CI01034858	237	CF661046
LG3	KOI28	52.195							David et al., 2001
LG3	ref-54244	52.506	LG3	11622163					AATAGAGCAACGAGACGCATGCATATTCAATC
LG3	ref-62539_30	53.806	LG3	10067767	Chr2	34106376	LG22	13181693	CTTCACTGTGCGAGCAGTCTGCTGGCAGAACA
LG3	ref-77884	54.871	LG3	16549095					AAGCCTTAAACGAGATGCATGCTGGGAGCTGC
LG3	ref-93060	55.681	LG3	12908782					TTTAACTCACCGAGACATTTGCGTTCATCGCT
LG3	ref-15730	56.319	3605	10332					GTGGGAAAAACGAAAGAGCTGCTTGTGAAGAT
LG3	ref-119029	56.568	504	164934					AACTAAGTAGCGACTGCAATGCATGGATAATA
LG3	ref-79280	57.304	17638	25147					CGAGTGGAACCGAGGGAGGTGCCAAGGCAGAG
LG3	ref-81645	57.603	LG3	12260383					GGCTGGTTGCCGATAGCCTTGCACAACCTTTT
LG3	ref-13591	58.219	1051	187600					ACAGAATGTGCGATACAGATGCTAAATCCAGT
LG3	ref-94512_15	59.331	655	354153	Chr2	37196009	LG22	15237789	TCAAACTTGTCGATGAGGGTGCACATGCGATA
LG3	ref-96466	61.379	LG48	17183911					GATATCAGAGCGAACGAGATGCTCTTAAAAGA
LG3	ref-31293	61.628	LG3	6392812					AAATGAATCTCGAGGTTGATGCTCCTGGAATA
LG3	ref-3307_27	61.937	LG3	9952224					ACTGATTCCACGATAGTTATGCTACATTGGCG
LG3	ref-64282_26	62.45	LG3	12325384					TTGAAGTGTGCGATCGTTATGCTTGGCGTGTC
LG3	ref-68457_6	62.664	29069	88535			CI01000075	1543802	TACTATCAGACGATGCATGTGCAGACTGCAGC
LG3	ref-104976	63.052							TTCATGTAAACGAAGGCTTTGCCGGTGTTGTT
LG3	ref-75731_25	63.847	28941	470268					AATTAGCACCCGAGACGTTTGCCTTGTGTAAG
LG3	ref-17993	65.795	1040	222858					CACGCAGGACCGATGCTGATGCTGTGGGCGGG
LG3	ref-74786	66.208							ACCCATGCATCGACTACTGTGCTCTCAACTCC
LG3	ref-37501	66.688	LG17	15806319					AAGACGCACACGAGACACATGCACATTTCTTC
LG3	ref-116682	67.183							CGATCACTGCCGATGCCAATGCCAATGGGATT
LG3	ref-113664_32	67.599	LG3	16307280					CCCAGCGAGCCGAGAAAACTGCCTTTATATAA
LG3	ref-617	67.787							ACATGCAAGTCGAAAACACTGCAATGAACCAG
LG3	ref-1656_4	68.184	LG4	6902512					GGCTGAGTTGCGAGGCTGTTGCTATGGTAACG
LG3	ref-110849	69.361							CACACACGCACGAGATGCCTGCATAGAAATAA
LG3	ref-39475	69.622	1040	225282					ATCCTCTCAGCGATTCTGCTGCGAAACATCAA
LG3	ref-10342	70.97	28944	248943					GGAACAAACACGATCGCTCTGCACAACACCTG
LG3	ref-69559	72.437	1655	21761					GCTTTGCATCCGATGTCAGTGCTCTGTAATAT
LG3	ref-14833_4	73.977	LG34	12198725					GAGCGCCTCGCGAACCATCTGCACGCTCAAGT
LG3	ref-12340_5	75.219	867	763637					CTTTCCACTCCGAGCTCTCTGCCATTGTACCA
LG3	ref-37326	76.678	2239	110016					GAGAGAGATACGATGAATTTGCATGCCATAGA
LG3	ref-100741	76.769							AGGTCCACAGCGAAGCCTCTGCAGATCCACCA
LG3	ref-103391_27	78.526	988	169146			CI01000075	580763	TAATATCAGACGATGGGCATGCTCACACCTTC
LG3	ref-69345	79.789							ACAACAACACCGAGAGCGCTGCTAATCTCGCG
LG3	ref-35305	81.476							GGGAAAGGCTCGAATAGGATGCCGAGGTGGCT
LG3	ref-79092	83.295	28944	255142					AATCATGATTCGACCTCGTTGCTGTCTAATTT
LG3	ref-25596_6	83.928	4420	1691					CTGATCGGCCCGATGCAGGTGCTTTAAGAGCG
LG3	ref-91220	87.458							AACCAGCAAACGAAAGCAATGCTGAGACAGCT
LG3	ref-83696_4	89.255	LG20	4397472					ATACGTGTATCGATATGCATGCAGCAGCAAAT
LG3	ref-41109_31	91.981	LG4	9276882					ATCTGTGGAGCGACTGACATGCAAGGACACTT
LG3	ref-26501_19	98.602							GCTGTCTTCACGAAAGCTTTGCGTTCAAATAT
LG3	ref-26501_6	99.108							GCTGTCTTCACGAAAGCTTTGCGTTCAAATAT
LG4	ref-118053	0	4358	30228					ACAACAAAAACGATGATTTTGCAAACTGTCAC
LG4	CCE238	2.337							Wang et al., 2007
LG4	ref-45649_17	2.434	9006	21644			CI01000074	624635	CGGCACTGGACGAGGGCGATGCGCTGTCGAAC
LG4	ref-83852	4.588							TACCACCCTACGATGTGTATGCTTTAGCCCGT
LG4	ref-35006	5.114							TTATATTGAACGAGCACTTTGCCAGTGCGCAG
LG4	ref-22420	6.388							ACTGGCTGCTCGATATCCCTGCGTGACCGTAC
LG4	ref-115154	6.398							CTAGGAATGACGATCAATGTGCAGAAGCGCAA
LG4	ref-42525	6.616	29001	378968					CACCTCAATCCGAGTCCTTTGCCATCTTCAAG
LG4	ref-64862	6.91							CGAGATAAAACGATTATTGTGCCCATTCCGCC
LG4	ref-102774	8.072							GGTGCCACACCGAGCCCTTTGCCTGAGGTAAG
LG4	ref-56399	8.321							CCGTGGCCTTCGAAGTGTGTGCACACTCAACT
LG4	ref-104900	10.48	298	18431					AAGGTCAAGTCGAGCTTGGTGCATTGTGTAAT
LG4	ref-87922_7	11.528	LG10	5146756			CI01000075	94590	GGGTGGTTGACGAAAAACATGCTCTGGTTTGG
LG4	ref-63480	11.686	LG4	8134537					GTTAACGACACGAAAGCGGTGCTAACCCTGTA
LG4	ref-55297	11.958	LG10	5005067					CCGATGAATGCGAAACTGATGCTGCCACAAGT
LG4	ref-79584	12.703	LG9	7530457			CI01000075	1451477	GGATGTGTATCGATGCCTCTGCGGGCGTTTCT
LG4	ref-102905	12.709	LG42	3069654					CGTCTCACCGCGAATACTGTGCACGCTTCTTT
LG4	ref-118974_31	13.922	LG48	5708926			CI01000098	3185368	ACACACTGAACGACTCACCTGCACACACCAAC
LG4	ref-82918	14.089	LG33	9285524			CI01000075	500389	GGCAGTGGAACGACTGACATGCCTGGTTTATT
LG4	ref-17794	15.266	4724	49064					TCTTTGCTCACGATTGTTCTGCTGACGCAACA
LG4	ref-29087	15.883	29075	565619					AAGAGGAGAACGAAAGCATTGCTGCAGATCTC
LG4	ref-117400_17	18.246	LG3	4976507					CCAGGTCAAACGAAACTCATGCACACACACGT
LG4	ref-117400_25	18.877	LG3	4976507					CCAGGTCAAACGAAACTCATGCACACACACGT
LG4	ref-9064	19.333	LG4	10233059					TGCTTCACAGCGAAGATGTTGCTCACTTACTC
LG4	ref-93676	20.348	LG4	5570808	Chr2	40174127			TCTGGCATTTCGAGATGGGTGCCCAACATCGA
LG4	ref-7154	20.954	LG3	12323895					TGCTCTTGAGCGAAGCTGGTGCCGTTGTGGGG
LG4	ref-63530	23.052	LG34	4381931					TGTCTTCTGTCGAGCTGTGTGCTTCATGTCAG
LG4	ref-20358	25.132							GACTTCATGCCGAGATTCATGCAAAGAAATTC
LG4	ref-52471_14	25.35	1655	130166			CI01000190	521609	TTCTGCAGACCGAGAGGCATGCTGGGTAATTC
LG4	ref-75970_26	26.43	LG32	14231480	Chr2	36330381			TGGATATTGGCGATACCACTGCAGACTAACTG
LG4	ref-76211_29	28.24	LG3	10533017					AGATGAAAGTCGAAGTGCATGCTCTGACTGGC
LG4	ref-104483_30	29.782	LG40	2367657					CCGTGACAAGCGATGCACCTGCTAAACAAGCG
LG4	ref-81705	31.684	28818	188488					CAGTTAAAGCCGATCCATCTGCGCACTGGTTA
LG4	ref-61213_25	32.168	8615	16031	Chr2	39793111			ACAGCTCCGCCGAACCCGCTGCGATTCTGATG
LG4	ref-109075	32.841	LG34	4505878			CI01000005	4244711	ATGACCAACTCGAACCTGTTGCGAAATCTGAG
LG4	ref-22366	33.063	28941	375226					GATCTCATATCGAGCTAAATGCCATTTTCACG
LG4	ref-41538	34.484	LG4	8668200					CGGCTCTAGTCGAGATCTGTGCTGATGAAAGC
LG4	ref-35791	34.959							CTGTATGACACGACTCCTCTGCCCTCATATTC
LG4	ref-68909	36.181							TTTGTTGAGTCGACATCAGTGCTGCAGCGCCC
LG4	ref-39508_24	37.504	1984	48620					TTGGAACGGTCGAATCTTATGCCCAGGCCAAC
LG4	ref-100534	37.613	LG4	4851943					CAGCTGGCCACGAGGCCTGTGCAAGTATGCGT
LG4	ref-98999_17	37.905	LG35	27300028					AAGAGACTCACGAAACCGCTGCCCTTCACCAC
LG4	ref-118839	38.329							TCACTTGTAGCGACGCTACTGCCCACTGCGAA
LG4	ref-92811_2	38.66	1926	191611			LG22	10954793	CCTTTAACAACGATGCAAATGCACATCTGGTT
LG4	ref-2985	39.259	661	391757					ATAAAGAGAGCGATAAGTCTGCAGCTTTTCCC
LG4	ref-78185_5	39.393	113	465529					ACAGAGTCCACGACATACCTGCATAGTGCTCA
LG4	ref-71267	39.483	LG10	17391422					GATTAACTCACGACAATCATGCCATTAATCGT
LG4	ref-82668	39.813	LG4	8453061					ATTTGAACAGCGATCCAATTGCCTTAAAGGGG
LG4	ref-78927	40.078	661	320850					GCAGTTTGTACGAAAAAAATGCTCTGAGCCGG
LG4	ref-30247_29	40.3	LG4	8151960					TCAGGTTATCCGAGTTCATTGCCTCTGAAGCT
LG4	ref-72302	40.63							GCTCTGTAACCGATAGCCCTGCTGTCTCCATG
LG4	ref-81107_27	41.028	LG3	17924001					CAGTAGAGAGCGATGGGACTGCTGCTCTAAGC
LG4	ref-79326	41.116							GCTTTCTCATCGATAGGGTTGCGCAACAGACT
LG4	ref-83445_3	41.764	LG28	9707983			LG22	16822049	CGTTATTATGCGACCTGCTTGCAGCCATCTGT
LG4	ref-105212_2	42.047	LG28	9657493					CGATCTTTCCCGACTGAAATGCCCTGAGAGCA
LG4	ref-45846	42.37	LG4	5501421					CGCTGTTTTTCGAAGTTTGTGCTTGCTAATAT
LG4	ref-38860	42.531	28918	25729	Chr2	54967163	CI01000075	532673	GCTGCAGCTGCGACGTGCATGCAATATTGTAT
LG4	ref-29843_29	43.093	LG48	20718302					AGATGAGCCGCGAGATGCATGCCGGTTAGAAA
LG4	ref-17079	43.159	661	332666					CACAGACATTCGATTGTTTTGCATTCGTAGGC
LG4	ref-22762	43.271	LG4	1840478					AAAAGGGCCGCGAACGAAATGCCGCACATAAT
LG4	ref-2462	43.665	407	162358					TTGTTGATATCGACACATATGCAGGTGGACGT
LG4	ref-78559_6	43.928	1824	1832					GTCGCGGAATCGATTAATTTGCGAAATGATTC
LG4	ref-78559_28	43.994	1824	1832					GTCGCGGAATCGATTAATTTGCGAAATGATTC
LG4	ref-100202_28	44.295	LG3	10620002					GGGATACTGGCGATACCACTGCAGTGTAGACG
LG4	ref-120318	44.657	29060	363536					CGATGTTTACCGATGTCCTTGCTACGTTTCTG
LG4	ref-44205	44.844							GGGTTTGGAACGACTCACCTGCTGAGACAAAG
LG4	ref-16540_27	45.077	10390	4360					AACAGAATCACGACTCCATTGCACTGCAGTCC
LG4	ref-49497_4	45.144	9088	11858					TGAGCGCTCTCGATCCATATGCTATAGGTCTG
LG4	ref-36819_9	45.559	504	173355					TGGGTGGCTGCGATGGGCATGCTGCGCTGGCC
LG4	ref-95628_24	45.743	LG26	2355945					CGTTTAGACTCGACAGAAGTGCTCGTGTCGTT
LG4	ref-43152	45.88	LG49	3834952					CGCTTGATCACGAAACATGTGCTTGTTTCCGC
LG4	ref-25345	46.266							AGTGAACCAGCGACCGAGCTGCATCCACTGAA
LG4	ref-72336	46.539							AGGTCAGACTCGAAGACACTGCGTTACAAAAC
LG4	ref-81988_10	46.771	5406	122825					CCACTGGCCGCGAGGCTGTTGCAAGGCAGAGG
LG4	ref-5047	46.905	LG32	9361550					GAAATCTGTCCGATTGTCTTGCAGGTGTATTA
LG4	ref-44365	46.985	LG44	12232054					GGGATACTGACGATACCATTGCAAATTGTTGA
LG4	ref-8654	47.083							CAAAGATGCACGATCTAGGTGCAAACGGAATA
LG4	ref-96151_25	47.31	684	411842					AGTCTTCTCACGACCTGTCTGCTGCAATCACA
LG4	ref-64377_19	47.364	LG3	10186518			LG22	13191285	AAAGCAGAAGCGATGTCACTGCTATCAGATGT
LG4	ref-49497_18	47.484	9088	11858					TGAGCGCTCTCGATCCATATGCTATAGGTCTG
LG4	ref-90040_24	47.509	LG30	10320026			LG22	11864591	GATTCAGGTACGAAGGATGTGCAGAATCACCA
LG4	ref-50721_15	47.767	LG3	5022317			LG22	12391218	ATGTAGCGGTCGACGCTGATGCAGGTAAGTAG
LG4	ref-82208_19	48.018							GATTTATACTCGACGCGTCTGCAAGTTCGCTT
LG4	ref-6617	48.054	28874	383746					TGAAGGCATGCGATGGTTTTGCGTGAGGAACA
LG4	ref-26008_24	48.485							CTGCAAGCTGCGATTACAATGCTGGTCACACC
LG4	ref-95628_4	48.797	LG26	2355945					CGTTTAGACTCGACAGAAGTGCTCGTGTCGTT
LG4	ref-8222_4	48.851	28890	396240					TCTTCCTAGACGAAGCAGGTGCTTTTCAAGGT
LG4	ref-99488	48.879							CAGTGGGACTCGAGACCGGTGCGTGGAGCAGG
LG4	ref-21562	48.923	LG47	3946919					TATGTTCATTCGACTGCTTTGCCTCAGGGCAG
LG4	ref-22700	49.113	6091	27757					TGGAGTCTTGCGAAAACAGTGCTGCCCATACT
LG4	ref-5222_24	49.254							ATTGGGAACTCGAATCACCTGCTAACGAGCTT
LG4	ref-66556	49.286	LG4	6465265					AGAAGAAATTCGAAGATTCTGCACTTGACATC
LG4	ref-22135	49.424	3283	203336					AGCATGCGCGCGATCGCTGTGCTCTGTATGTT
LG4	ref-63853	49.509	LG9	19566749					GGTGGTCCTCCGAGTGTTGTGCACCTGGCTGT
LG4	ref-30101_32	49.601	LG4	1881879					GTAGTAAGTGCGATAGATGTGCGCTAACAAAC
LG4	ref-28872	49.668	712	943282			LG22	4211880	TTCTGTCAAGCGAGAGTCTTGCTAAACCTGAC
LG4	ref-116036_10	50.162	LG42	2577344					CAACGCAATGCGACACAGGTGCTAATGTTATT
LG4	ref-26342_4	50.293							ACCAACACGCCGACGCCTTTGCAACGTGAACC
LG4	ref-39784	50.374	2015	69613					ATGTGCACGGCGACTTTTATGCTTTGAAAACA
LG4	ref-51277_3	50.475	2143	222974					GCGAACCTTACGACACTGCTGCTTTCAATTAG
LG4	ref-2739	50.593	LG32	21633127					AGTGGCTAATCGAGTCATTTGCACCAGGCTGT
LG4	ref-30876_8	50.97	LG34	4778651					TAAACCCCTCCGACTCAGTTGCCGTCATCGCT
LG4	ref-114375_27	51.073	LG34	4775886					GGAAGGTTACCGAGCAACGTGCCCATGCCGCA
LG4	ref-82251_3	51.381	28890	586669					CACACGCTTGCGAACCTTCTGCCGAGTCTCTT
LG4	ref-43395	51.514	LG3	17108348					GAAACCACATCGATAGAGCTGCCGTTACTCCC
LG4	ref-12549	51.595	2171	100687					ATAGACATGTCGAACCTGATGCAGATCACCAA
LG4	ref-56978	51.728							ATCCCACTAGCGACGGCCCTGCACACAGAGAT
LG4	ref-120012	51.763	LG40	2174751					CCTGTTTGCTCGATGAAAGTGCCTTCTAAAAT
LG4	ref-35933	51.871							TTCACCAAATCGAACTTCATGCCACATTTTGC
LG4	ref-65801_6	51.996	LG3	7120169			LG22	11077856	CGAGGATATGCGATGGAAATGCTGTTAGTCCA
LG4	ref-104171	52.079	LG14	269132					GCTTGTATTCCGACCCAGGTGCATTTTTATAG
LG4	ref-72882_30	52.15	LG48	5996873					GTTACCGACACGACCGAGCTGCGTGAGCTTCA
LG4	ref-82711	52.237							ATTCCAATCACGATGCGATTGCGAATCTGCTC
LG4	ref-118213_27	52.305	804	118621			LG22	7838861	GGCGCAACCGCGAGAAATGTGCTTGATAAACT
LG4	ref-70823	52.338	369	172803					TTCTGACAACCGATGCCTGTGCTTCCCCTGCA
LG4	ref-60853	52.521							TATAAGTGATCGACACCGCTGCGGAGTAACAC
LG4	ref-73595_31	52.568	LG16	1149362					GTGACAAAAACGAACAGCATGCCAACTTCCTG
LG4	ref-94795	52.633					LG22	10606497	ATGTCGAAAACGATCTCTTTGCGCAGAGTTCT
LG4	ref-68878_32	52.695	28920	269553					GCCCCCCACACGAAGCCTCTGCTGCAGTGTAC
LG4	ref-33859	52.84	LG44	12192164			LG22	14454016	TACACAAAAACGAGCTGACTGCTTAAGGGAAA
LG4	ref-41302_5	53.072	226	400770					GGATCCGTCTCGAGGGGCTTGCAGAGACCACT
LG4	ref-96527_27	53.219	LG4	2213024					GGTTTGCCCTCGACTGATTTGCTGATTGGCTG
LG4	ref-49669_2	53.437	LG4	417634					GCAAGAAACTCGAGCAACATGCAAATTAAACG
LG4	ref-38671_29	53.486	LG34	4781089					TGGATCCAGTCGAATCCTATGCCAACTCACTG
LG4	ref-120783_9	53.635	1999	22203					TACATTTGACCGATGGGCATGCTGGTCTAAAA
LG4	ref-105361	53.799	LG18	22244417					CCGAGAAGGACGAACAATGTGCCTCGCGATTC
LG4	ref-98713_25	54.171	18047	1262					AGAATACATACGACCCTGGTGCTGTAGCAAAC
LG4	ref-2969_4	54.421	396	182036	Chr2	20517906	LG22	5650854	CTCGCAGTCACGAGCGGAGTGCTAATAGCTTA
LG4	ref-77037	54.562	LG34	5057666					GCAGGGCAGACGATCGCAGTGCTCTAATGCGA
LG4	ref-67903	54.745	LG47	3932833					ATGCTGTATTCGAGCCATCTGCTCATCAAATA
LG4	ref-83445_16	54.837	LG28	9707983			LG22	16822049	CGTTATTATGCGACCTGCTTGCAGCCATCTGT
LG4	ref-29670_7	55.133	LG8	12814023					GACCCTCCTTCGACAGCAATGCAACTACAACG
LG4	ref-108635	55.483	396	186473			LG22	5647010	GACATTGCAGCGATCTGCATGCCCTTCAGCAT
LG4	ref-67131_14	56.544	2375	44037					ACCACACCCCCGAATTGCTTGCCCCATTCCAG
LG4	ref-68850_31	57.19	1960	131125			LG13	472835	TGTCATACATCGATCAGCCTGCGCAGTGACGA
LG4	ref-16435	58.038	4485	6332					AGAAAGTGAGCGAGAGACATGCAGAGAGAGAC
LG4	ref-41149_32	58.293	185	92382					AGAATGGATGCGACGGTATTGCTTTGGGACAT
LG4	ref-59933	58.438	2375	45750					GAATCAGGGGCGAGGCCAATGCCATACCCTGG
LG4	ref-4115	58.967							GCTCTTGCACCGATTAATTTGCATGAGGAAAT
LG4	ref-115265_15	59.393	LG31	17501903					CCAAGCCGACCGATCTCACTGCAACGACTACA
LG4	ref-117501_5	59.832							ATTACGCTCTCGACCCCTGTGCAGGCTGGCGA
LG4	ref-43522	60.528	LG3	18719386			CI01000247	272230	CTGGGCATTTCGACCAAACTGCAGCAGTTATG
LG4	ref-25483	60.724	9945	9759					ACTAACTCTCCGAGTAGACTGCAGGGTTAGAT
LG4	ref-76500	60.818							AAATCCACATCGACAGCTCTGCCCAGCATCTT
LG4	ref-88510	61.033	LG14	10944729					CTGAGGTAGTCGAGGCTGATGCCTCCTGACAG
LG4	ref-22720	61.171							ATGGATATACCGATGTCCTTGCTACGTTTCTG
LG4	ref-83243	61.35							TTCTCCTCCCCGAGTCACATGCTTTATGTGCA
LG4	ref-56419	61.987	29033	115820					CAGATGGAGCCGATGCAGATGCACATGAAGTC
LG4	ref-72687	62.17	554	2263306					AAACAAGACACGAACGAGCTGCTGCCACACTC
LG4	ref-103155	62.546	7531	65604					GCGCAGTAAACGAGATCACTGCACAACTCGCC
LG4	ref-19665	63.042	472	164972					AGATCCTCAACGAGCCGAATGCATGTCTGCTG
LG4	ref-37990_26	63.053	LG10	18991598					ACATGGACTACGAGGACAGTGCTGCGCTGGAG
LG4	ref-100314	64.263	LG3	768153					GTTTGAAATTCGATAGCCATGCAGATCATAAA
LG4	ref-91653	66.399	LG29	13486077					GGGCTCAGAGCGAAGAATATGCAAATGTTATT
LG4	ref-117297_2	68.977	LG4	1496415					ATGTTACTAACGATCCCCGTGCTGTCGAGATG
LG4	ref-4497_7	69.328	725	87996			CI01000048	811415	GCTGCCGTCTCGAAAATTGTGCTCTGTATGGA
LG4	ref-36819_4	70.067	504	173355					TGGGTGGCTGCGATGGGCATGCTGCGCTGGCC
LG4	ref-117501_9	70.412							ATTACGCTCTCGACCCCTGTGCAGGCTGGCGA
LG4	ref-73825	70.757	LG29	9499916					GTTTGGCTGACGATGCTTATGCAGTTAATCTA
LG4	ref-97846	70.964	LG4	1456480					ACCAGGCCAACGACTGGCGTGCACTAATGAAA
LG4	ref-45814_19	71.64							GACAGGGGAACGACAGGGCTGCACTCGGGAAC
LG4	ref-13253	71.989							GTATCACGTTCGACGCAGCTGCCATCAGACCC
LG4	ref-100621_6	73.273	LG16	1190631			CI01000003	1833002	GCGGGCGGTACGAACAAGATGCTGCTTAATTA
LG4	ref-37420	75.618							TTGGTTCTCGCGATGCTAGTGCATTCTCACCA
LG5	ref-119054	0							GGCTTATTGACGATAGGTGTGCTATGACTTCT
LG5	ref-110484	0.325	LG5	4289840					ACAAACCTAGCGAACGTTATGCTTAAATGGTT
LG5	ref-82717	0.547	28932	19599					ATGGTGGAGCCGACTGATGTGCTGTTTTCTTT
LG5	ref-27218	1.263	LG10	13710578					GGGAAGATAACGAAGGCGATGCATAGCAGTAC
LG5	ref-102088	1.782							AAATTTGGTCCGAAAGGTGTGCATATTTGCGC
LG5	ref-74266	2.003							ACACTGGTTTCGAGCTGAATGCACCCTTTCTC
LG5	ref-25066	2.325	LG6	16907631					TTGTGTGTTGCGATGTGGTTGCTAGGTTGTAC
LG5	ref-109641_24	2.38	LG16	14684311					TGTTTGTTTTCGAGCTGTTTGCAGCTCAGTTC
LG5	ref-109433	2.674							AAGTCCCCTGCGATTGTCATGCCAAATAACCC
LG5	ref-72197	2.772							AAAACATCTGCGAAGCTGATGCCAAAAAGTCA
LG5	ref-93622_5	2.922	LG29	9087970					AAGTATGGTACGACACACATGCCAGGGAAAGG
LG5	ref-5567	3.132	2344	169300					TGCATATCTACGAAGGTTCTGCCTGTTGAACT
LG5	ref-5578	3.498							GGTCCAAAGGCGACCAAATTGCTGGCCTGGAG
LG5	ref-47351	3.507	LG34	12778935					TCCATTCGGTCGAGCCAAATGCAGCACTGGCT
LG5	ref-29900	3.65							AGGAGCTAACCGAAGGGCATGCACGCAAATGC
LG5	ref-85886_28	3.915	1491	134185	Chr3	55635175	LG2	3632717	TGACTGTGTTCGATTTAAATGCTTTCAGATGC
LG5	ref-109778	4.049	348	659472					GTTTCACCACCGAAGCAGATGCACACAAGAAT
LG5	ref-34334	4.277	162	2201					GGATAAACATCGAAGGAAGTGCGGGAAATGAA
LG5	ref-42745	4.368	163	49396					TCATCGTAATCGATGCATGTGCTGCCGTATAA
LG5	ref-90869	4.436	1687	82956	Chr7	59187939			TTAACCTCCTCGAACAATATGCCACCGGCTTC
LG5	ref-11640	4.594							GAAACAAGGACGAGAACCATGCAACCAGACGG
LG5	ref-7161	4.76							TGTACAATTCCGAGCAATATGCTGGCTGATTG
LG5	ref-74245	4.875	8223	46316					TTAAGAAATCCGAATGTAGTGCGCGGAATGCA
LG5	ref-50526	4.923	1687	48770					GGTTCAAGTGCGAGTGAGATGCATGCACCGTG
LG5	ref-114693_2	5.336	LG6	2909797	Chr3	15606733	CI01000035	217530	CTCTGCTAGCCGATCGGCCTGCACGCCTGCCG
LG5	ref-31594	5.603	1687	82874			LG24	8187005	AGATACTTCTCGAATCTCTTGCATGCCCAGAC
LG5	ref-120909	5.75							ACTTCTTCGACGAGCCGGATGCTTATGAACAA
LG5	ref-73121	5.999							ACAGTAAACACGAGGGCGGTGCGGGATTGGCT
LG5	ref-18427_6	6.162	28870	76580					GCACAGTGACCGAGTACAATGCTCTTCCTTGT
LG5	ref-96241	6.32							CCCCCATTCTCGATCATTGTGCACGCCAAGCT
LG5	ref-34993	6.646	28952	131091					GAGTGAAATGCGAGTGAATTGCTGAAATTTTT
LG5	ref-61904	6.649							GTTCCAGAGACGAGTGGATTGCGCACATGAGC
LG5	CCE360	7.148	LG6	3093447	Chr3	18251036	LG2	4997840	EC394160
LG5	ref-72425	7.467	29034	437009					AGGGAGAGAGCGAGAGAGCTGCAAATCAGTGT
LG5	ref-66221	7.539	LG47	11366110					ATGACTGATCCGAAACATTTGCACTGCAGTGT
LG5	ref-70044	7.615	849	120086					TCAGACAGAACGAGTTCAGTGCTTGCTGTGTT
LG5	ref-49715	7.894	LG15	6647448					CAGAAACAGTCGACTCCCATGCCTTGTATTTA
LG5	ref-86502	8.342	LG29	14344554					ACCTAGCGTCCGACAGCAGTGCAGACGGCACA
LG5	ref-62312	8.42							GAAATGCATCCGAACGCTATGCAAATTACACA
LG5	ref-20227	8.636	LG3	3203210					GTTGCATTAGCGACATCAGTGCAGTACAGTGG
LG5	ref-80585	9.115							GAGAGTATCACGATGGATATGCGCACTTCCGC
LG5	ref-112682	9.199	366	598422					AGTCATAGCCCGACCTGATTGCCCCACTAATT
LG5	ref-87435	9.399							TGTTGCATCACGAGTTTTTTGCAGCATTGAGC
LG5	ref-43537	9.505							CGCGCAGACCCGACACCTCTGCGGGGGAGTCG
LG5	ref-18722	9.729	28821	87686			LG2	711494	GTATCCTAAACGATAACCCTGCCAACATCACC
LG5	ref-83188	9.737							GTGTTAACAACGATTAGTCTGCCATCACTGAT
LG5	ref-121298	9.874	3309	67273					ATGATGATGACGACGGCAATGCAAAGCAAAGG
LG5	ref-28055	10.007	3309	33550					CTGACCCTCCCGAAGCCACTGCCACTGAGACC
LG5	ref-5957	10.083							TGTTGGAGAGCGAAGTTTATGCCAATAAGGCA
LG5	ref-19872	10.146							CTGTTGGTTTCGAAGCTGCTGCATCACCTTAT
LG5	ref-58597	10.429							GAGGAAGATTCGACTGTGGTGCCGCCCTCTGG
LG5	ref-101452	10.458	2563	155554					TGAGGTGTACCGAATGATCTGCATAGACATGT
LG5	ref-39220	10.769							AACACTGTCTCGATCTCTGTGCTTAATACGTC
LG5	ref-18379	10.877	28983	511472					GCCTCTTGCTCGAAGTCTGTGCACCTTGACCT
LG5	ref-36426	12.485	LG6	13357350					GAGCGAGATGCGAGTGCAGTGCTGATAGATGT
LG5	ref-37917	13.128							TGTGTTTACACGAGAGACATGCATGTCTGAAG
LG5	ref-113321	13.383	107	598873					CAATTCATGTCGAAGCATGTGCAGGCAGATGT
LG5	ref-26276_3	13.812	2563	69410			LG2	2735876	GGCCGCGGTGCGACAGTGGTGCCGCTGTAGGG
LG5	ref-120368_28	14.046	LG18	21957337					TTGAGGGAGGCGATAAGCGTGCCGTCCCGTCC
LG5	HLJ1301	14.204	LG2	16163424	Chr3	23234296	LG2	1921533	JF764911
LG5	ref-46826_9	14.65	432	464125					TCTGTCCGTGCGAGCAGTTTGCGGGCAAGTTC
LG5	ref-74361_6	15.295			Chr3	25983213			TACAGCGAGTCGATCTCAATGCTGGCCTGAGA
LG5	ref-33470_17	15.629	LG7	4692037					GTCCCATCCTCGATGCTGGTGCCCGGGTATGT
LG5	ref-47117_7	15.709	LG21	3213962					AATGAGGCAGCGACTCAAATGCGCGCAAAATC
LG5	ref-107096	15.769							CATTTGTTTACGATCTCGATGCTGTCACAGTG
LG5	ref-5283	15.995							CCCCACTCCACGACTTCCATGCCCATGATGAA
LG5	ref-50798	16.04							CTTATACAGTCGAGCCGAATGCAACTTTCACC
LG5	ref-50599	16.137	LG34	12781199					GTGGGCTGACCGATTGCACTGCAATTCCTCAT
LG5	ref-6630	16.139	LG6	3716321					CCCACCCAAACGACAGTCTTGCCCACCAAATC
LG5	ref-23826	16.215	LG47	11402203					CCAGCTCCTCCGAGGGGATTGCCACTCGTTCA
LG5	ref-80881	16.299							GACTTTAACACGACTGACTTGCAGTTGCAATT
LG5	ref-14456_5	16.305	LG35	22407180					CCTCCGGGAGCGAAGCATATGCAGGGGAAGTG
LG5	ref-58677_26	16.31	LG18	21773714					CCTTGGCCCACGATCCCAGTGCTTTGTATCTC
LG5	ref-22065_7	16.376	153	649134					AAGCGAAGTACGAAGAACATGCCCCAGATTCT
LG5	ref-75861	16.476	28816	355779					GACTGATTCACGAATGGAATGCACATTAACAC
LG5	ref-57713	16.527	29028	320500					TGTCCTTTGTCGAATCCGCTGCCCATTCCTCA
LG5	ref-96092	16.759	LG41	9387444					ATGTTACGTACGAACGTTTTGCTGGCGTTAAA
LG5	ref-22065_4	16.799	153	649134					AAGCGAAGTACGAAGAACATGCCCCAGATTCT
LG5	ref-69253	16.901							ATTTGGCAGCCGAGCCATATGCTGCTAAACAT
LG5	ref-95756	16.971							CCCCATAGAACGATTGAGCTGCTCGACAAACG
LG5	ref-82722_3	17.154	28821	77730	Chr3	24869278			CAAACATCAGCGAACAGAGTGCAGATGGAACA
LG5	ref-21988	17.26							TACAGGTTTGCGACAGGTATGCTATTGCACTG
LG5	ref-86435	17.294							TGATGCAGAGCGAGTGTTGTGCATGAGTGGAG
LG5	ref-44945	17.497	LG39	11027496					AAACAGAAGCCGAGAATGCTGCTCTGGTCTCT
LG5	ref-78844	17.576	6698	3818					GTCCGAGCGGCGAAGCTTTTGCATGTGCTATA
LG5	ref-9019	17.936							ACTTCAATAGCGACCTGGTTGCTCAGCAGGTA
LG5	ref-52252	18.262	11238	50221					CGATAGTACACGAACTGGTTGCTGATGAAGTC
LG5	ref-17447_1	18.391	LG6	8548915					GCGAGTGCTGCGAAAAATATGCAACGTAACAC
LG5	ref-103751_16	18.595	LG27	10648130					TAGATAGTGACGAAGGCAATGCAGTGCTGAAT
LG5	ref-119466_7	18.726	LG10	10285130					GTTTCCCGGTCGAGATCACTGCTACATCTCTC
LG5	ref-105867_1	18.823	2211	71635			LG2	3600892	CTGACTTTCTCGAATGTACTGCACCCTCTCCA
LG5	ref-23875	19.143	375	198527					AATAAGAGCGCGATAAAGTTGCTGTTAACGCG
LG5	ref-84660	19.52	LG20	8784511			LG2	5150991	TAAGACGCAGCGAGGCACCTGCGTGACGCACT
LG5	ref-22065_19	19.709	153	649134					AAGCGAAGTACGAAGAACATGCCCCAGATTCT
LG5	ref-12785_7	20.086	LG6	8054982					GAATGTCAGCCGACATATCTGCCAAAGCCACT
LG5	ref-76084	20.238							AGCGTCTCCCCGACATGGCTGCATCATGGACC
LG5	ref-2601_5	20.406	LG6	2822463					TACAGGGAAACGACGGATCTGCTTTGAATTTG
LG5	CCE170	21.125	LG5	4302907	Chr3	16504591	LG2	5891871	CA965125
LG5	ref-95667	21.378	LG36	22220836					CTCGACAAAACGATCTCGTTGCCATGACATTT
LG5	ref-45117	21.703							GCTCTTATGACGAATTGCTTGCTTTGGACAAA
LG5	ref-117476_25	21.879	LG6	3391808			CI01000238	303369	GCAGACAGGCCGAATGACATGCAAATTCACTC
LG5	ref-52742_28	22.143	718	1238506			LG2	53514	TCCAGTTGGACGACTCCTCTGCTTCGCCAACA
LG5	ref-52742_19	22.143	718	1238396			LG2	53514	TCCAGTTGGACGACTCCTCTGCTTCGCCAACA
LG5	CCE192	22.423	LG10	9770867	Chr3	17187483	LG2	5588992	CF661373
LG5	ref-96004	22.71	LG40	9813644					GATGGCTCCACGAGCTGTCTGCAGATTCAGCG
LG5	ref-90920	23.001							AACACTACAGCGATCCAAATGCATCACATAGC
LG5	ref-73492_32	23.03	LG6	3537171					TTTCTTGACACGAGGTCTATGCCGGAGATCCT
LG5	ref-67508_6	23.235	90	586403					TTGACAGAAACGATTGAGCTGCATTCCTCAGG
LG5	ref-22998	23.708	LG36	22209929					AGCAACGGTGCGAGAAGAGTGCTGACGAGCTT
LG5	ref-64662	24.123	LG6	1627494					TACCTGCACTCGACAGCAGTGCCTCTCAACTG
LG5	ref-62753	24.54							CATTTACCATCGAGTTGAATGCAGCTCTCTGC
LG5	ref-13480_24	24.799	1362	456185					TGGGGACCCACGACTGTCCTGCAGAGTTCAGC
LG5	ref-45969	25.115	LG9	17639484					GTCACCGAAACGAATCCAATGCTTACGAGATT
LG5	ref-71223_6	25.357	LG5	8444749	Chr3	33715741	LG2	4863421	CAGAGCACCTCGAAAATGCTGCCACAAATGAC
LG5	ref-62865	25.534	LG6	7802025					ATGGACGGAACGAACAATCTGCTGTCTACAGC
LG5	ref-42439	25.585	10061	5158	Chr3	30073789	LG2	2414201	TCTCTCTGGACGACAGAACTGCTCAGAAAATG
LG5	ref-59366_25	25.585	1027	427025					CACATTGGCGCGATATCGATGCATGATGCCCC
LG5	ref-113335_23	25.737	LG5	6104283					TGGGGTTTCTCGACGTTTTTGCTGTTTGCTCG
LG5	ref-90017_4	25.8	1597	187685					CACGTCCGCTCGATATGCTTGCACAACTTTGA
LG5	ref-72546_5	25.976	949	314523					ACAATGGGACCGAGGAGACTGCAGCTGAATTG
LG5	ref-70267_28	26.264							ACTGCTGAGACGAGAGACATGCTGTTACCTCA
LG5	ref-94868_7	26.297	3670	158					ATGTGCCGATCGAACAGTGTGCAATCATTCTG
LG5	ref-101576_17	26.382	LG38	19412344					TCGATTGGTCCGAAGACTTTGCGATTGAGGTT
LG5	ref-71599_27	26.5	LG6	11137142					TGTGATAGGACGATTTGGATGCTTAGAGGTGT
LG5	ref-1978	26.573							TCACCGAAAACGAATCCAATGCTTACGAGATT
LG5	ref-108878	26.753							ATTGAACCCACGACCCCTTTGCGCTGCTAACG
LG5	ref-67113	26.871	1174	378120					CGCAGTGCTACGATGTAAATGCTTAAACTTCC
LG5	CCE219	27.192	LG6	9877056	Chr3	32326325	LG2	3871347	CA968272
LG5	ref-14883_24	27.382	718	1231221					TCCCTTCTGGCGACAATACTGCGAGCAGCGTC
LG5	CCE173-2	27.67							CA970268
LG5	ref-62968	27.72	LG6	3521314					ACACCCGTTTCGATGAGGATGCATTTGTTGCT
LG5	ref-105222_15	28.298	786	622271					GCCATAGAAGCGATGGGACTGCTGCTGCTGAA
LG5	ref-113538	28.535	LG40	22695027					GGCTTCAACACGAGAGCATTGCCACATCCACT
LG5	ref-112086_6	28.644							GGACACAAAACGAAACAAATGCACTTGACAAT
LG5	ref-5704_23	28.863	LG5	9345748					GCCCGAAGAGCGACACCGATGCATTTTCCATA
LG5	ref-92005_19	28.948	786	611943					CATTCGAGCGCGAAGCCTATGCTACTGGTTAA
LG5	ref-119793_28	29.104							ACTTTGAATGCGACACTAATGCACTTTCTGAT
LG5	ref-87558_27	29.242	326	405135					TCCTGAGCCCCGAGGAAGCTGCTGTTACGGAG
LG5	ref-27789_2	29.513	LG45	11001581			CI01000033	1186720	TTATTACACACGATCCATGTGCCGAGCGCTTT
LG5	ref-98378_1	29.714	LG35	5264619			LG13	4220007	TCATATTTAACGATGTGCTTGCTGGGCCTCCC
LG5	ref-118771_1	29.724	LG5	13236492					GAAGGCTAAGCGACTCTCCTGCTAGCTCCTGC
LG5	ref-962_6	29.729	LG7	13239000					AGAGGTGAGTCGAGTCGGCTGCTAGTTGGTGC
LG5	ref-57849_17	29.73	LG5	12182396	Chr3	40654668	LG13	3645597	CTTCTGTTCGCGAGCTGCCTGCCTGCTACATT
LG5	ref-13220_26	29.737	LG32	10312788					TACCTGTCCACGATGTTGTTGCCAATGAGTCT
LG5	ref-107830_5	29.781	LG5	6652797					GAGCGCAAACCGAAAGCGCTGCGAGGCTAATA
LG5	ref-85227	29.96	LG32	10277593					AGCAAGGCTTCGATTCAACTGCCAATGGAAGA
LG5	ref-49875	30.028	LG18	13766964					TGAAGATACACGATGGCCCTGCTCATTCTTTT
LG5	ref-9911	30.312							AATAAAAAAGCGACAGTTCTGCCACAGAATGG
LG5	ref-27029	30.509	LG21	7915967					TCCTGGAGGGCGACTGTCCTGCAGAAGTTATC
LG5	ref-64015_28	30.641	753	69023					ATCGTTGTCACGACCTCATTGCAGGTTTAATT
LG5	CCE569	30.926	LG23	16477947	Chr3	38089105	LG13	5087107	EX824417
LG5	ref-27208	31.333	LG5	6655459					ACACTCTGGACGATCCCTGTGCAGTTACGACC
LG5	ref-55279_26	31.886	LG5	6598732					GCCACTTCCACGAAAAACGTGCATGCGATGTG
LG5	ref-31795	32.181	LG5	12138737			LG13	3602704	ACTAGCGATGCGATGCTGTTGCAGATCAGCGT
LG5	ref-82506	32.214							CTCTGGGTTACGATGATAGTGCTAAGGTGCCA
LG5	ref-90297_18	32.341	29038	181035	Chr3	30438438			GTCTCAGCTGCGAAAGATCTGCCCAATGCCCA
LG5	ref-54341_31	32.708	LG5	16704392					ATTACTATGCCGACAGTTATGCAAATGCAGCG
LG5	ref-112536	33.346							TTGCCTACTGCGAAAGAGATGCCAAAAAGGTC
LG5	ref-97524	33.614							AATGTCATAGCGACCTTGCTGCATAAAAGTAT
LG5	ref-15615	33.692					LG2	2346463	TAGGTACCCACGATATCCATGCCCTGATCCTG
LG5	ref-89786	33.944	LG44	235349			LG2	2195563	CACAGTACCACGACCTGCATGCAGGATTCATA
LG5	ref-7660_3	34.103	29012	532953					CGAAGAAAACCGATTCGTTTGCTTTTGCTCAC
LG5	ref-102289_17	34.37							CGCGCTGAAGCGATGGTTTTGCCCATGAGTCT
LG5	ref-31319	34.65	116	228304					CCTCCAGGGCCGAGTTTGGTGCCCCCTGATTT
LG5	CCE635	35.209	LG3	9994967	Chr3	28143404	LG2	1312463	EX822433
LG5	ref-91991_14	35.625	LG29	2936527					GTGATGCTCTCGAGGCCACTGCTGGAATGTTC
LG5	ref-21885	35.991	1177	1081174					TTTAGTAAGTCGAAGATGGTGCCAGTTGCTCT
LG5	ref-4740_4	36.378	LG32	25313863					ACGCGATGGACGATGTCAATGCCTTGTTTCAA
LG5	ref-92317_28	36.38	LG6	15425122					TTCAGCAGCTCGATTAACATGCTGTCCGGCTC
LG5	ref-60387	36.701	LG27	2046590					ATTGCCAGCGCGAGCGTTGTGCCGAAGGTAAG
LG5	ref-61249	36.875							CTTTGACTGCCGATATAGGTGCTGTGACACAG
LG5	ref-116164	37.372							TGATGGACGTCGAAATAGATGCGGGGAGGGGG
LG5	ref-36885	37.548							CCCACGGGTGCGACGCCCCTGCTGTTATCCCA
LG5	ref-47401	37.733							TTATCTTTGTCGATGGAGGTGCTTTCTCTGTG
LG5	ref-108110	37.829	11223	38876					GCCTCTGAAACGATCTTTCTGCTGACATAATC
LG5	ref-115547_18	38.159	LG27	2006657					TCCCTCCGCCCGATACAACTGCCATCGACAGG
LG5	ref-28471	38.592	344	126501					CAAACCACCTCGAATGACATGCATTTACCTTC
LG5	ref-50984_2	39.004	671	24963					GCGCTTCATACGATGGCAGTGCTTCAGGTTTT
LG5	ref-106144	39.347	3040	27562					ACTGTGGGTCCGATCCTCATGCAAATCTATGA
LG5	ref-119726_14	39.54	1417	145508					TCTATGGGAACGATGGCCTTGCTTCCTGCTCT
LG5	ref-87572_1	40.082	LG28	14214991					CCAACGAGCGCGACCGTTCTGCCAATGAGAGC
LG5	ref-66344	40.853	1339	212540					CTTTGGGTTGCGAAGAGGTTGCTAGGGTGTTT
LG5	ref-2017	41.496							ATTCATGTGTCGACCAGACTGCTAAACTTGTA
LG5	ref-16293	42.433							ATGCTGCTCCCGATCCTCCTGCTTCTGTTCAC
LG5	ref-45074_31	42.887	LG6	5677514			LG2	4508106	ATAATGAGGGCGATGAAAGTGCAGACAGGGTA
LG5	ref-104210	43.143	466	521228					CTGCATTGACCGACTGTTTTGCTTCATTCACC
LG5	ref-4424	43.346	LG28	14233436					GAATCATGAACGACAGAGATGCATGTCAAAAT
LG5	ref-9197_3	44.969							GAGTCGACTCCGAGAAACTTGCAATCGAACAC
LG5	ref-62401_14	45.837	LG5	4023574			LG2	5064458	AGGATCGATGCGAACGAACTGCGCACCGGATT
LG5	ref-38841	46.738							AGCAGATGAACGAATGAAATGCTTCTCACACA
LG5	ref-83294	47.503	LG5	4153726					CAGTTTGGCTCGAGTGCTCTGCATTTTCCATC
LG5	ref-103553	47.946							ATAGGTCACACGACAGTTTTGCCCAAGAAACG
LG5	ref-109395	49.084							TGTGATTTAGCGATGTTTGTGCATAAGTGATG
LG5	ref-1405	50.27							TCAACTGGATCGAGGGGTTTGCCACCGCTGTG
LG5	ref-61834	50.348							ATCTGTTTCTCGACTGTGTTGCAACATGTACG
LG5	ref-85339_24	53.552	LG5	18626410					GAGAGCAGCACGAGCTAAATGCATCACAGATT
LG5	ref-12871	56.798	LG45	804405			LG13	2887600	CCATGTGTTTCGACATCACTGCAACTTTAAGG
LG5	CCE522	57.148	LG5	1887963	Chr3	59654510	CI01000351	692075	EX882213
LG5	ref-9758_5	58.081	LG5	18610432					CTTTCGTCTTCGAAATGGCTGCTGCACCAGTA
LG5	XGGA155	59.867							Wang et al., 2007
LG5	ref-8374_31	59.985							GCAACATGCCCGAGGACACTGCAGACTAGCGG
LG5	ref-109516	61.079							TCCTGAGCCCCGAGGAAGCTGCATGGGAAGCT
LG5	ref-98363_1	61.803			Chr3	54912214			TCAGCACGGGCGACGTCAATGCCAAAGCCAGC
LG5	ref-65845	61.995							CTCGTTTTCACGATCAAGCTGCACGATCCTCC
LG5	ref-28038	63.007	LG5	19931218					TCTTGTAGGACGAAGCAGCTGCCAGTGAAAGT
LG5	ref-56276	63.524							ACACACTGTACGAGCAGATTGCATGCGATATA
LG5	ref-69671	63.752							CGTCTCGTCGCGAATCGACTGCAGGACGAGTC
LG5	ref-23123_4	64.614	795	40375					GAAAGGGCTGCGATGCGACTGCCACAAACCTG
LG5	ref-90686	64.76							GCCCCTCTAACGATCAAGGTGCCTACAGCACT
LG5	ref-68807	64.816	LG13	25001015					CTGACTTTGACGAGGCCACTGCAAAACTTTTA
LG5	ref-81636_19	65.63	6721	7246					CTGTTGAAGACGAATGGCCTGCTGAAGTTGTT
LG5	ref-49542	65.771	1343	17041					GAGGTTCAGACGAAGAAGATGCTGGAGAACAG
LG5	ref-33493	66.426							ACAGACAGGTCGATCCATTTGCAGTGTTTTAT
LG5	ref-33006	66.601					CI01000259	7193	CCACTGAGTTCGAACTATCTGCAGCAGAGTTA
LG5	ref-77704	66.838							CAAGAGAAGCCGAGCAAAGTGCATTTTGAAGT
LG5	ref-14376	67.342	795	89043					TTCCAGAACACGATCCTGATGCATCAATACTT
LG5	ref-116976	67.491							CTTCACCCATCGAGCTAACTGCCCCTCTAAGC
LG5	ref-11457	67.814							TTTGGCTCTGCGACCAGAATGCACTGAGATGG
LG5	ref-84409	68.269							GACTTTACTACGAAAGGTGTGCCATCCTAACG
LG5	ref-53815	68.674							ATTTGTGTTTCGACTGTAATGCGGCTTAGGTG
LG5	ref-47985	68.729	LG27	12797927					GTCAACTCTCCGAGGGATTTGCATGGTAATGT
LG5	ref-5923	68.756							GAAACGCATCCGACATATATGCCTATACTGCC
LG5	ref-110179	69.627							TCTTGAGAGCCGAGGCTTATGCAGTGCTGATG
LG5	ref-6535	69.93							ATGAGTGACACGAGAGCATTGCAACTACATGA
LG5	ref-30490	69.931	LG31	9767636					AGGAGAAGAGCGAATGAAGTGCAGACAGCAAT
LG5	ref-8009	70.267							CTACAGAGAACGAATTTGCTGCAATAAGCCCG
LG5	ref-90595	70.768							AGACGGTTCCCGATGCAATTGCCGAGGCCGAG
LG5	ref-92881	71.309	LG27	210995					TGTCTCGTCCCGAGCCTCATGCCCTGTTACTA
LG5	ref-16072	71.676							CTTATGTGTTCGATGCGTGTGCTCCCACAGAC
LG5	ref-85235	73.349	LG45	412069					TCCGAAGCACCGATATCATTGCAAGTTCAGCC
LG5	ref-47729	74.238							AGTTCCCCCACGAATGTTCTGCTTCAAGGGCC
LG5	ref-52357_24	74.315	29052	22376					GCTAAAGAGCCGAAGCGTGTGCAGGTGGTCAC
LG5	ref-82705	75.851							GCATACACTGCGATTTTTGTGCGATTTCATCA
LG5	ref-89707	75.971							ATACATCATCCGACGGCACTGCCTTCACAAAA
LG5	HLJE450	78.622	LG6	15924624	Chr3	7961347	CI01000222	787407	Xu et al., 2013
LG5	ref-48791_18	82.54	LG45	14616265					ATAACTGTCCCGATTATCATGCGGCCACTTGC
LG5	ref-61506	83.168	LG16	4555204					CATAAGCACACGACAACATTGCGCAAAAGGGG
LG5	ref-48791_24	88.876	LG45	14616265					ATAACTGTCCCGATTATCATGCGGCCACTTGC
LG6	ref-48980	0							GGTCTCTGTCCGACACACATGCTAATGCAGCC
LG6	ref-36969	3.416							CCCGGTGTAGCGACATCACTGCTGGCCGGTAC
LG6	ref-99652_14	6.26	LG9	12185630					TGTGGTGGCACGATAATTGTGCTCTTTGAGCA
LG6	ref-17769	8.041							ATCTACAGAACGACTACAGTGCTGCAAAAGAT
LG6	ref-76799_32	9.26	2976	62190					TTAACCAAAGCGACTAACATGCTAGCCTACAC
LG6	ref-27570	9.707							TTGTTTGTAACGATCCACCTGCCAGCCCAAAA
LG6	ref-34003	11.93	LG2	18701382					GTCATCCCCCCGAAGTCTTTGCATATGTTGCT
LG6	ref-42818	12.869	LG33	8383175					TATTGGGTTGCGATGCTACTGCTGATGTTTCC
LG6	ref-112477_10	13.764	LG23	15946519					TGCAGAGCCGCGATGCACATGCCATTCAGCTT
LG6	ref-93341	14.413	10444	8169					AGAATGAGATCGAGGAGCATGCTGAGGATACT
LG6	ref-76799_28	14.53	3159	34706					TTAACCAAAGCGACTAACATGCTAGCCTACAC
LG6	ref-51821	14.999	1321	59179					TGCAAAAAACCGAGAACACTGCCGAATCAGAA
LG6	ref-28486	15.192							AATCTCTCATCGACCACTCTGCAAATGAAACC
LG6	ref-85295_31	15.225	LG32	13231267					ACATGGAACTCGACTCAGATGCTAAAGTACAC
LG6	ref-60398	17.245	2072	399554					ACGAGATCATCGACCCGCATGCACACGGACGA
LG6	ref-61014	18.612	LG6	7969609					ACTGTTTTCACGATCTCCGTGCTCCTTTCGCA
LG6	ref-81155_31	19.736	28879	273906					TCTTCCACCTCGAACTAACTGCTGCGTGAGCG
LG6	ref-108760	20.937	28814	597165					ATTTCTGTCCCGAGGCTATTGCAGAATCTACA
LG6	ref-79467	21.516	9798	30557					GCCCCGGGACCGAATCGTCTGCTTCATGCATA
LG6	ref-21184	21.529	28822	628762					ATCTCCTCACCGACACTCTTGCAAGTGAGGTC
LG6	ref-3070	21.815	9798	31007					GCGCGTTGACCGAATACTGTGCAAAAGATGCT
LG6	ref-39558	22.052	28944	86396					GACCATGCCTCGAATTTCATGCCAGTATTGGG
LG6	ref-117044	22.139	LG31	14233508					GCTCTGGACCCGAATTTACTGCAGTCGTGGAT
LG6	ref-66361	22.307	4919	14882					AGAGCTGACCCGATAACAGTGCCGGCGCTGTG
LG6	ref-113860	22.371	LG2	1645527					TGACTCCATCCGATTTAGATGCTTCAGCAGCT
LG6	ref-44844	22.636							GATAAAGTAACGAGAGGAGTGCCGCCCACAGT
LG6	ref-6260	22.767	LG3	3374788					TATCCCGCTCCGAGTCCAGTGCCGTCTTTAAT
LG6	ref-51913	23.155							GTTAATAAACCGAAGTGTGTGCATCATGCGGA
LG6	ref-68321	23.16							CTCCATTAGCCGAACACAATGCACGTACATTT
LG6	ref-50159	23.706	1531	3178					TGCCATGTCACGATGTGGTTGCAGAATCTAAT
LG6	ref-68867	23.832							TTACAGAGAACGAGCTCCCTGCCACTCTAACT
LG6	ref-9612	23.916							AGGTTCTTCACGAGCTGGCTGCTGTCGAAGTG
LG6	ref-69835_27	24.014	212	156259					ATCATTTGTACGATGAGATTGCCGGCATATGA
LG6	ref-9635	24.411							CACTTTATAACGAAAAGGTTGCCGACCATCAC
LG6	ref-87619	24.688							CAACTTACCACGACAGGAATGCCAGAGAGAAA
LG6	ref-39685	25.124	LG15	1025882					GACACCAAAACGAAGACAGTGCCAGGTGAGGA
LG6	ref-81067	25.168							ATGCCAACCCCGAACTGTTTGCTGGCCCCTCC
LG6	ref-27940	25.278							GTGGTCTTTTCGATAGCTGTGCACACCATCTC
LG6	ref-92304	25.46	1373	1112161					ACACAGCGAGCGAAACAGATGCACCTTTCTGT
LG6	ref-57041	25.463							CTGATGAGGACGACAAGCATGCAGATGTAGCG
LG6	ref-15535	25.546	2519	143226					ACAGAGAAAACGACCAGGGTGCCTCAGGGCTC
LG6	ref-1602	25.604							TCCAGTCCCTCGACTCCTATGCGACCTCATTG
LG6	ref-107028	25.698							TCATTGTCAGCGACTGCCATGCACAAGAATGG
LG6	ref-64526_18	26.053							GGGTTTGGAACGACATGAGTGCAAGTGATTAA
LG6	ref-70175	26.098							ACCGTTTTCACGATCTCCGTGCTCCTTTGCAC
LG6	ref-88536_23	26.441	20715	5273					CCATGGCGACCGATGATGTTGCGTGTCGTCAC
LG6	ref-61796	26.464							AGTTGGGTGACGACCAGCCTGCCGTCATGCAC
LG6	ref-103170	26.59	6680	139735					AGTCTGAAAACGAAGAGCTTGCTCAAACTAAA
LG6	ref-45195_24	26.861	4540	90161					ATGTGTCCTTCGATAAGTATGCAGACAGGCGC
LG6	ref-75615	27.241	LG22	594715					TATGCCAGTTCGAAATTTTTGCTGACGAGAGG
LG6	ref-77888	27.454	28920	654279					TATAGGGTGACGACTGTCTTGCTAATCTCGGC
LG6	ref-69778	27.75							TGAAAACTTGCGAGTTTTGTGCTTTGTGCATG
LG6	ref-34472	27.765							GTTCCTTGCACGATGGTGGTGCCCAGCAATGC
LG6	ref-10435	28.067							TCAGATGTGACGATAACAGTGCAAAAGAACCT
LG6	ref-52452_30	28.164	LG7	11282014					CCTTGTGCAACGATGCAATTGCAGACCAAGTT
LG6	ref-72394	28.221	28879	293602					GGGGGCTCTTCGAAGTAGATGCTTGCAGACAT
LG6	ref-98139_14	28.285	1130	118674					ATAAAACTGTCGATTGGCCTGCTGGATTTCTT
LG6	ref-29208	28.502	2192	62066					GCCTTCTTCCCGACTGCGATGCATACAATCCT
LG6	ref-59597	28.504							TATGTGACTCCGAGGACTGTGCAGCTGCAGAC
LG6	ref-50294_19	28.717	28920	642511					TTGTTTCACTCGAAATTATTGCTGCCCCTCCT
LG6	ref-6974	29.063							GACTTCCCCACGACTTTATTGCAAGGAGAAAT
LG6	ref-9326	29.159							ACAGAATGGGCGAGGTCTGTGCGTTCAGTTTC
LG6	ref-119673	29.333							AAGCCTGAGACGAACCAGTTGCATGGGGGTAC
LG6	ref-54585	29.565							TGTCATATTGCGATAAAGTTGCCAATGCGTGT
LG6	ref-95663	29.602							AGAGCTGGAACGAAAGGCTTGCAGTTAGCAGA
LG6	ref-10923	29.686							TTAGTTTCCCCGAACTTTATGCTGAGCTTCCT
LG6	ref-70732	29.751							AACTTATGCACGAGGGAGGTGCTCTCTCCTCA
LG6	ref-113438	29.756							GATAAGCTCTCGACTGCATTGCCAAATAGGCC
LG6	ref-21136_15	29.787							AGAGAGAGAGCGAGCGCACTGCAGAGAGAGAG
LG6	ref-83912	29.795							AGCACGCACGCGATGTCTTTGCAATGCACGCA
LG6	ref-94672	29.817							TCACAGTCCTCGACAGTGTTGCCAAGACCACG
LG6	ref-112477_19	29.835	LG23	15946519					TGCAGAGCCGCGATGCACATGCCATTCAGCTT
LG6	ref-121040	29.839							TGTGCTAACGCGAAGGACGTGCTACCAACATG
LG6	ref-88458	29.851							CTCTTCTGTGCGACAAGGATGCACTGTTTTTT
LG6	ref-119863	29.898							GCCGAAACAACGACATCAATGCATTTCCCAAG
LG6	ref-15542	29.918							GGAGCCTGATCGAGACCACTGCCCACGTATCG
LG6	ref-44378	29.992							CATTCGGACACGATGGGACTGCATGCTGGGAC
LG6	ref-89773	30.013							TTCATTGACACGAGGCATATGCAACAGGCTGC
LG6	ref-86532	30.082							GTCTCACCAACGAGCTACATGCAGTGGACTGG
LG6	ref-75278	30.231							AGTTTAGACACGAAGGATCTGCAATGGGCTAG
LG6	ref-84115	30.259							TCCATCTTAACGAGTTCCTTGCGCAGTCAGTT
LG6	ref-26280	30.431							AAGTTCCATGCGATGGGGCTGCGATGGGCGGT
LG6	ref-56272_8	30.572	LG44	10314251					ATGCTGATGACGAGAGAGCTGCGCCACCTGCT
LG6	ref-4252	30.638							TGCCGATTTCCGAAGCAATTGCACAAAGTTAA
LG6	ref-35852	30.677							AGATGCAGTTCGAAGCCGGTGCAGTGTCAAAT
LG6	ref-43124	31.056	LG33	2635981			CI01000384	52507	ACCTGGCCCACGAAGAGGATGCTCCAACATAA
LG6	ref-33583	31.608							TAGTTGCTAACGACAAATCTGCTCAAATCTGC
LG6	ref-45800	31.616							TGAAGGGACCCGATGTACATGCTCTGTTGTAT
LG6	ref-23541	32.086							TGTGGGTCAACGATATGAATGCAGTTAAACCT
LG6	ref-78603	32.287							TTTATTGCCCCGACTAGGGTGCCACCTTACCC
LG6	ref-108722	32.521							GCCAGTCATCCGAGTGAGTTGCCCTTGGTTTT
LG6	ref-112831	32.67	28961	97960					AGAATGTTCACGAAATGGCTGCCAGATCAGAG
LG6	ref-42824_31	32.952	LG13	24305065					AGTGTAGGATCGAATGCAGTGCTGTCAGATTA
LG6	ref-83185	32.964	LG49	2929102					ATGATGTGCTCGAGGGTGTTGCACCTTTAGAA
LG6	ref-85233	33.448	LG49	9487017					CTTGCAAATGCGAAAACGTTGCATTCGAATTT
LG6	ref-8729	33.668							AAGTGTGTAGCGACAGGGGTGCCTACGTGACA
LG6	ref-52163_6	33.775	LG30	4733588					GAGCTGCAACCGAAGGCAGTGCAAGGAGATAA
LG6	ref-16833	33.909	844	49110					AAAGGTGTCACGATGCTTGTGCATATTCCCTA
LG6	ref-109514	34.053	29007	112566					TACATTCCACCGAAGCACATGCAACTATTGCC
LG6	ref-7617	34.252	2772	82536					TGCCTTAGCGCGATAAACATGCGGAACCAGTT
LG6	ref-29329	34.374	5439	42422					GTAAGGTGGACGAGCTGAATGCTTGGATTATG
LG6	ref-54023	34.405	16308	30800					AGCATAGTCACGAGCGATCTGCTTTAGTCCGG
LG6	ref-22980	34.624							TGTATAATCACGAGTCCCTTGCAAGCATCCCA
LG6	ref-445	34.7							ATGCATAGAGCGACAGCAATGCCCAAGTGTGC
LG6	ref-15572_4	34.727	LG45	8793110					TTGTGCTTCGCGATAGTGGTGCCAATATGATT
LG6	ref-25677_26	34.959	775	103061			LG2	3723868	AGTGTGCTGACGACTGCAGTGCCGGCATTCAG
LG6	ref-6197	34.962	7142	24886					AGATTGAACACGAAGTATGTGCAGAAGGCTGA
LG6	ref-31456_23	35.037	1944	43140					CTGATTCCCACGACTCTCGTGCAGTGTTTGCT
LG6	ref-25306	35.239	LG39	4402074					CTATGATCTACGAATAAACTGCGTAGAGCGCC
LG6	ref-87546_32	35.321	LG3	17347735					TGTTCACACACGACTGTACTGCCAAACACAGT
LG6	ref-92727	35.511	LG45	8791321					ACGTTGTAGGCGATCCGTATGCATACGGTAGC
LG6	ref-46212	35.661	LG50	1470286					AACTCTGGTTCGAAGGTTCTGCCTTTTATACT
LG6	ref-83039	35.849	12221	70175					AGTCACCTCTCGATGTGAGTGCATGGTTTTGA
LG6	ref-36094	36.082	6680	172374					TGCCGTGACTCGACTCGAATGCCTGTCGAAGT
LG6	ref-29029	36.6	93	653980					TGGCTTCCAACGAGATTCATGCACAGCTGACA
LG6	ref-17800	36.667	LG9	13428475					CTGTCGGCACCGAAAGAGCTGCACACGCCTCT
LG6	ref-15522	36.672	LG2	12276089					CGCAGGGCGGCGAGGTCTCTGCCGTGAGCAGT
LG6	ref-25251	37.367	LG8	6355220					GTGTAAGTAACGATGACGCTGCCTGCAAGGCC
LG6	ref-76740_23	37.386	LG5	16082150					AGGTTTTACACGACAGACATGCGTTCTGCTTA
LG6	ref-50130	37.429	LG15	6806536					CTCGCGAGATCGACTTCACTGCAGACAGAAGA
LG6	ref-38966_30	37.666	5951	8359					CTTGCGGCATCGAACGGCTTGCATATTGGGTA
LG6	ref-102532	37.797	LG3	11750008					GCAAATACAACGAGCTCATTGCTCCCTTGGCC
LG6	ref-41331_27	38.177	5439	37979			CI01000246	163030	AAGGGAACTTCGAAAACCGTGCAGAACGAGCT
LG6	ref-19398_9	38.525	28952	66576					AGCTTGCAAACGATCACTGTGCAAAAGCTTCT
LG6	ref-31311	38.811	LG21	6230867					TGGTGATGGTCGAAGGGTCTGCCCCTGAGCAA
LG6	ref-121300_18	38.896	LG11	13562861					AGCTGAGCCCCGACAGATGTGCCACACTCTTG
LG6	ref-6628	39.14	441	887799					TATGCAGATGCGATATAAGTGCTTGCTGTTGA
LG6	ref-104067	39.193							TGCCTCAAGGCGATGCTCGTGCAGGGTGACAG
LG6	ref-52104	39.612	LG45	1911604					GAGTGTCACTCGATTGGAGTGCATTTACCATA
LG6	ref-9264	39.858	17823	16471					AGCCAGCTTGCGAATTTTGTGCAGTTGACGTT
LG6	ref-53445	40.327	LG11	3059461					TCCTGCAAGACGAAGGCATTGCTGCTATGGAC
LG6	ref-8227	40.668							AAAAAGAGAGCGAGAGCCATGCAGATTTCACT
LG6	ref-100065_28	41.131	3579	123217					AAATGTCTTGCGACCGGTATGCTACGACACAA
LG6	ref-117911_6	41.162	LG16	5282840					TCATCGCAGACGATGCTGATGCACACACCAGA
LG6	ref-117142_17	41.196	LG6	3093954					GGCTTACGATCGACTAGCATGCCCTTACACAA
LG6	ref-58734	41.426	369	307335					TAATCTTAGCCGAGCGGTGTGCTGTGTGCGGG
LG6	ref-78084	41.624	LG33	10702184					GTACTAATACCGATTCTTGTGCACCTCGCGCG
LG6	ref-100292	41.74							ATTTAACACACGACTGACTTGCGGCGGCGGTA
LG6	ref-42748	41.942	267	417092	Chr14	46215578			TGTGTGTTCACGATGTGTGTGCACTTGGATGG
LG6	ref-52921_27	42.267	26749	1291	Chr3	25012656	LG2	620587	AGCACAAAGTCGATGGCTGTGCCAAGCCCATT
LG6	ref-29172_25	42.38	LG32	6477585					GGAGAGTGTTCGAGATGGTTGCTAATGCATCG
LG6	ref-109582	42.854							GTGGAGAGAGCGATTGTGCTGCATCTTTGCAC
LG6	ref-26276_23	43.079	2563	69410			LG2	2735876	GGCCGCGGTGCGACAGTGGTGCCGCTGTAGGG
LG6	ref-81831	43.49							CCCGTGCTCGCGAGACTTGTGCGCGCGGAGCA
LG6	ref-94301_30	43.666	LG43	969336					CCAGATTTGTCGACGGTGCTGCACCCACTCAA
LG6	ref-101376_15	44.124	28830	1009582					TCTGAGTGCGCGAGCTCGTTGCGAGAGGGGCA
LG6	ref-99138	44.178							CAACAGTCACCGATGCACCTGCCGAGCCTTGC
LG6	ref-118607	44.536	1733	58144					TGCTGGAACACGAGCTGCATGCGGTACACAAG
LG6	ref-18981	45.167	LG15	5943741					TGTTCTGTGTCGAGTGGGTTGCGCTTCAGCAC
LG6	ref-89744_23	45.24	LG6	16929593					TGGTGAAGAACGATCTGATTGCACGTGTGGAT
LG6	ref-105542_19	45.463	LG6	16884551					TAATGGATGACGATGATGCTGCCGGTGCGCTG
LG6	ref-105542_29	45.65	LG6	16884551					TAATGGATGACGATGATGCTGCCGGTGCGCTG
LG6	ref-50140	45.803							CACTGAACAACGACTGCCGTGCATATGTAAAG
LG6	ref-100323	46.344	2343	73590					TATATAAACGCGATTTTATTGCCCACCACCAC
LG6	ref-116524	47.085							ATCTATCTACCGAGGGGAATGCAGAATGCGAT
LG6	ref-19523_6	47.105	LG14	7742586					TGAGACGCTTCGATTGCTGTGCTGTCTAAATG
LG6	ref-107971	47.23							TATGATCACGCGAACGAGGTGCTACAGAATCG
LG6	ref-106461_32	47.841	944	559426			LG2	3174106	AGGACGCTGGCGAAATCCCTGCCGACCCCAGG
LG6	ref-16695	47.979	205	33403					CCGTATCAAACGAACCTAATGCAAACAAAACA
LG6	ref-2559	48.009							TTAGCTAACACGATTTCCATGCTGGTCCTACG
LG6	ref-13625	48.355							AAAACATTCACGACACCAGTGCAAAGCCAACT
LG6	ref-4165_5	48.913							CTCCAGAGACCGATAAGCTTGCCCTGACCCCC
LG6	ref-102226	48.969	548	17260					CTGGCTATATCGAAACACATGCACAGTCACTG
LG6	ref-42150	49.479							TAAAATAACGCGAGCAACTTGCGCGTCACTCA
LG6	ref-90322	50.151							ACATTCCGACCGAACGCGCTGCAGCCGCCACG
LG6	ref-105867_25	50.281	2211	71635			LG2	3600892	CTGACTTTCTCGAATGTACTGCACCCTCTCCA
LG6	ref-56327	50.384							TAATGTCCCCCGACAGCCATGCTTCCATTTAG
LG6	ref-46948	50.965	2388	355154					TCAGCTCGTACGACAGTAATGCTCCAGACAGT
LG6	ref-81012	51.319	LG32	12733190					GTGTAGCCTTCGATCCACATGCTTTTGTTTAT
LG6	ref-101712_9	51.431	6120	6947					CAACATGTGGCGATGAAGGTGCTGTTTGACAT
LG6	ref-73415_8	52.092	LG6	10670735			LG2	3455566	CCAATTTCGACGAGGAGAATGCGTAAGTACTT
LG6	ref-55958	52.226							CTGCCCTGTCCGAAGCCACTGCCCTGTCCATA
LG6	ref-59063	52.717	1008	650432					GAGAGAGATGCGATCACAGTGCTGCCATTTTC
LG6	ref-116018	52.913							GAATGAGGAGCGATGCAGTTGCACATAAACTT
LG6	ref-70788_30	53.578	28817	94663					GCTGAGGAGACGAAGGGACTGCATCTGAAATA
LG6	ref-113490	54.2							TTTTAACACGCGACTGAATTGCAGTCACGCGG
LG6	ref-7638	54.568	554	1689435					AGGTAATTCACGATGTACATGCTGAGCTGTGG
LG6	ref-20292	55.215							CAAGAGAGAGCGATGTGGATGCTTTTGGAAGG
LG6	ref-100483_27	55.554	LG5	17732179			CI01000033	126868	ATTACCCCACCGATTGAATTGCAACAGAAGTC
LG6	ref-71892_28	55.639	28883	1606764					GAGAAGGACGCGACAGATTTGCCCTTCATTGA
LG6	ref-34653	56.036	944	711278					GGGCAAAAGGCGACACTGCTGCTGCTGGTAAC
LG6	ref-74470_1	56.63	LG5	9516452			LG13	7040548	CGCCGCGGAGCGAACGTCATGCATGCTCAGTC
LG6	ref-37413_27	57.237	615	1874					ATCATGTTATCGAGAGGGCTGCCTGTCAGAGA
LG6	ref-15494	57.315	2225	34367					GATCTGGTTGCGAAGGACTTGCAAAAGGTAAT
LG6	ref-86847	57.439	LG13	13217698					TCCTTCGGTTCGATCCATATGCCTCTTTTGCT
LG6	ref-61222_28	57.509	786	1115454					GGCTGTGTGTCGAAGTTTGTGCAGAACATTTG
LG6	ref-11305_8	58.01							TTGAACTGTGCGATGCGTTTGCCGCGAACGCA
LG6	ref-105978	58.046							GAGTATCTGCCGATACCGATGCAATACGATAC
LG6	ref-15473_26	59.404							AATATTCTACCGACAGTGGTGCCAACCTCAAC
LG6	ref-41935_9	59.582	LG6	11660796					CTGTACCGCGCGAGACTGCTGCACACACATGA
LG6	ref-78820_6	59.726	LG18	21829671					TAATGTTACTCGAGTCCAGTGCCCTGAAATAC
LG6	ref-7032_26	60.389	LG6	11833461					CGTGTGATATCGACGGGAATGCGCGGCGGGAG
LG6	ref-111450_24	60.841	135	313026					ATTAAGACAGCGAGATGTGTGCAGTGTGCATT
LG6	ref-22298	60.989	1870	984847					GGCAGTGAACCGATACACGTGCTCTTTCCCTC
LG6	ref-90905	61.366							TCCAACAGGCCGATAGAGTTGCCCGCAAATCC
LG6	ref-33206_5	62.782	135	275137					GGCGACGAATCGATTGAGCTGCCTTGAATTCG
LG6	CCE512	63.13	LG6	11675383	Chr3	15896026	CI01000035	341802	EX883635
LG6	ref-38376	63.55							GTGTCCTGCTCGATGGATGTGCTTGAACAAAT
LG6	ref-98303	64.402							GATCCGACCTCGAACAGACTGCAAAAAGTACT
LG6	ref-75736	65.968							ACTGCCAATCCGAACTGTATGCTTAACTAGTG
LG6	ref-38018	66.192							ATCCAGCGCCCGACAAAACTGCAAAAAGCCTG
LG6	ref-74471	66.98							CTCATCTTGACGACACTCTTGCTGTTAAGCTG
LG6	ref-56482_9	67.466	LG48	4813046	Chr3	30031202	LG2	2376236	GGGGGCTGGGCGAGGTATGTGCAACAGACAGT
LG6	ref-84969_31	69.162	LG30	12264565					TAAAGTGAAGCGAAGGGCATGCCATCAGTGCC
LG6	ref-7571	69.69	LG30	12231118					GTGTGCGGTGCGACTGCTCTGCTCTGCTCTGA
LG6	ref-55658_19	69.741	11636	16990	Chr3	10279413	CI01000173	158275	TCAGACATGTCGACTCCACTGCTGTGATGGAT
LG6	ref-104513	70.01	28914	716850					AAAACCACTACGAAACACTTGCCATGGAGGTG
LG6	ref-62140_16	71.628	LG6	7563437					AGAACGATGCCGATGATCGTGCAAAGATGCAA
LG6	ref-112845	72.616	LG38	25510202					ATTTTTCATCCGAGCGCTCTGCCAAATCCCAG
LG6	ref-41192_24	73.554	1940	91052					CTTTCTCAACCGACTGTTATGCTCCATTAGCG
LG6	ref-16200	74.851	28957	644776					CGAGAGGAATCGAGTCCCATGCTGTCTGTTTC
LG6	ref-56369_3	75.773	346	328066					TGCTGGGTGACGACCAGCCTGCCGCCATGCAA
LG6	ref-448_27	76.042							GCATTTATTCCGAGATTGTTGCGACTGAAAGT
LG6	ref-57782_30	78.1	LG2	12485179					TGATTTGCCTCGATCCCGATGCAATTCCAGCT
LG6	ref-73184	78.931	LG6	7563443					GAAAGTAGAACGATGCCGATGCTCGTGCAAAG
LG6	ref-2451	80.036	LG6	10446681					GTAATTCCACCGACTGTTTTGCAGTCAACAGT
LG6	ref-87132	80.951							CGAGGTACACCGACGGTGCTGCCATCTTTAAA
LG6	ref-54682_8	83.205	11228	60991			LG2	4412106	GTTTATACGACGACAGGCGTGCTTAGCATATT
LG6	ref-98056_25	84.349	LG5	8507313	Chr3	33633991	LG2	4793880	TGTGGCCCATCGATTGTCCTGCTAATGGAATG
LG6	ref-60475	84.769	1684	10780					GTTTGTGTTGCGAGTATTGTGCTGTCAAACTG
LG6	ref-56823_32	86.013	LG7	10804430					GCCAGCAGCACGAGACTCATGCCTTGTCCAAA
LG6	ref-84805	86.595	LG20	14892143					GAAGGACTAACGACTGGAGTGCAATGTTTGAT
LG6	ref-115957	89.349	LG22	324815					TTCATCAATGCGAAAATGCTGCACAATGTTAC
LG6	ref-87160_26	90.476	LG33	2158410					CCCATCTGCACGACATCACTGCACTATTACGG
LG6	XGGA114	90.839							Wang et al., 2007
LG6	ref-27626	91.721	LG34	9678821					TTGGGTTCAGCGATTTGTGTGCATGACACTCA
LG6	ref-95560_16	93.142	28946	829469					CAAAGAGACTCGAGCTGTGTGCTGTTACACGA
LG6	ref-109670_14	95.684	LG18	21813724					TACATCCGACCGACCGCGCTGCCGCCGCCACG
LG6	ref-19522	98.019							TCATTCAGGTCGAAGAGCTTGCACGAAAACAA
LG6	ref-22325_25	98.279	492	290655					ATGCCGCTGACGACAAAGCTGCTGGTGTTGTG
LG6	ref-5706	98.696	LG44	1330025					GAAAACTCTACGAAGGAGCTGCATTTTTGTCG
LG6	ref-85582_17	98.925	LG6	17812385					AATCAAGCAACGAGCCCGATGCCAGCGAAACA
LG6	ref-117872_30	103.424	LG6	16570139					CAATCTGACACGAACCCTGTGCACGAGCATCT
LG6	ref-3912	106.945	LG38	25414235					ACATCAGTGCCGACTGCGCTGCCGTCAAGGGA
LG6	ref-100907_4	108.583							GAAACCATCCCGATTGCATTGCAAAACTGCAT
LG6	ref-55143	109.689	LG6	19454197					TGTGTCGTGTCGAAGGGTTTGCCTGTGAAGAA
LG6	ref-86676	110.273	29012	836006					AGCAGGGCGACGATCATAATGCCACGATATAA
LG6	ref-28189	110.397	LG6	19695477					TTTCGCAAAACGAACATGTTGCATAAGCTTCC
LG6	ref-89310_16	111.331	780	485490					GTCATTCACACGAACAATATGCAAACAGAGGC
LG6	ref-51481	114.24							AGTGAGTCGACGAGTCAGATGCCATATCACGA
LG6	ref-41192_6	115.94	1940	91052					CTTTCTCAACCGACTGTTATGCTCCATTAGCG
LG6	ref-67218	116.209	568	32265					ACGTGTCCGTCGACGTCTGTGCCCAGATCCAG
LG6	ref-99499	117.305	LG6	16104956					CCCTAGACACCGACATGTCTGCACAGGCTGTG
LG6	ref-12702	117.944							TGTAGTAAGACGACTTCAGTGCCAGTATCCAA
LG6	ref-51962	118.203							AGAAGTAGAGCGAGGGACCTGCGTGTCATTCA
LG6	ref-109444_2	118.367	LG6	17422990					GGGTGGATCACGATGCGGGTGCAACATCGTGA
LG6	ref-70290	118.86	489	412445					TCACCTTATGCGAAAGTACTGCTGAGCCTAGC
LG6	ref-9332	119.768							TATTTGTGAACGAGTGCACTGCAAAAGGTAGG
LG6	ref-54793	120.191							GGACAATTCCCGATTGGCCTGCTGCCCTGTTT
LG6	ref-119542_23	121.98	131	264555					TACTTAGTTGCGAAGGAAATGCGCTGAGTGGA
LG6	ref-44162_16	123.037					LG23	469920	AGACACAAAACGATCGGTCTGCGCAAGAAACT
LG6	ref-56892_4	132.881							TCTACCATGCCGATGACCGTGCAGCAGAGTTG
LG6	ref-56892_18	132.942							TCTACCATGCCGATGACCGTGCAGCAGAGTTG
LG7	CCE418	0	719	1513316	Chr8	20417516			EC392789
LG7	HLJ2364	3.969	LG7	6561868	Chr4	17022805	LG11	1986117	JF764864
LG7	ref-55111_10	4.997	653	116646					CTTTAACACACGACTGATTTGCATGGCCCTGC
LG7	ref-111984_14	7.19	LG2	11573963					TTGCAGTCGTCGAGATGGATGCTGAGGAGTTG
LG7	ref-104097_10	7.98	4664	17987					CAGTCAACCACGAGAGCAGTGCAGCACCCGGA
LG7	ref-77234_18	11.257	LG35	24210066					ATCGCATCTGCGACTTTTCTGCACCCTAGTTC
LG7	ref-49587_30	14.08	6472	53190					TTACAGTTAGCGAGTGGATTGCAAAAGGCGGG
LG7	ref-14564_14	16.071	86	130101					TGATGTACGACGACGCATTTGCCCAACGATAC
LG7	ref-38853_24	17.59							ACCAAGCCAGCGAGACTGGTGCCCTTCTCTAG
LG7	ref-51015	19.555							ATAAGGCATTCGATGGACTTGCTTCAGACTAT
LG7	ref-27704_17	20.269	LG35	12898593					TCTGGGTCTGCGATGCACATGCATGCTCTGAG
LG7	ref-97205	21.089	28931	104255					GATTACGTAACGAGCAACGTGCTGTCTGCCCC
LG7	ref-14954	21.573	1048	63317					GTAAATCTAACGACTGATTTGCAAGAGGACAC
LG7	ref-76308	21.766	LG44	14889796					CCTGAAGATCCGACAGCTCTGCACCACAGTGT
LG7	ref-100901	22.031	LG45	7626070					ACTCTCCTTCCGATGAGACTGCTTTGGGCAAC
LG7	ref-23868	22.167	LG30	7631573					CGTTACCTCGCGAACGTGTTGCTTCCTCTTCA
LG7	ref-83033	22.225							CCTGGTGTACCGACGTCACTGCTATAGACAGG
LG7	ref-77679	22.461	LG48	19426692					TTATTCCCACCGATGCTGATGCACAGATCAAA
LG7	ref-12501	22.718	1066	74592			CI01000142	17597	CACCCAGAGGCGATGTTGCTGCCATCAACCCA
LG7	ref-72053_5	22.801	LG7	11972250	Chr4	27659418	CI01000133	727046	TCTCGTTGAGCGAGCTTCCTGCAACAACAGTG
LG7	ref-83304	22.879							GATTTTATGTCGATGGAAGTGCTGGTGCGTTC
LG7	ref-87528	23.082							GCGGGGGACACGACAGGGTTGCCCCCTTTCTC
LG7	ref-65150	23.193	LG12	3829191					GTGTTTAAATCGATACAACTGCTCCGGAGAAT
LG7	ref-61607_8	23.326	LG11	4313859					TTCTGATGAACGATCCCCATGCTCTGAACGAA
LG7	ref-94404	23.354	1261	60330					TTTGGGCTTTCGATCGCTCTGCAATTTATTAA
LG7	ref-80405	23.5							AGCCCTGCTCCGACATTGCTGCCGAAATATCC
LG7	ref-103036	23.612							ATCTCCATAGCGAAACCTGTGCAGAATGAGTA
LG7	ref-120355	23.947							GCCTATAGTCCGAGCCAGGTGCTTTTTGTGTG
LG7	ref-2716	23.951							TCCCTGACAGCGATGGGGATGCTCTTTCAGCC
LG7	ref-31644	24.036							CTAAACCAAACGAGGCATTTGCCTGCATTTGA
LG7	ref-45604_17	24.129	LG36	15573052					CAAAATTGCCCGAACGGGTTGCATTGAATGAA
LG7	ref-120811	24.387	LG16	18263635					GATCCACCGTCGAGCCCCATGCCTCAGCACGC
LG7	ref-27704_10	24.52	LG35	12898593					TCTGGGTCTGCGATGCACATGCATGCTCTGAG
LG7	ref-104724_31	24.659							CAGAGTGGGACGAAATCACTGCAAGCAGACGA
LG7	ref-99726_14	24.875	28982	389886					CAGAACGGAGCGACTGTTTTGCTAACTTCCAC
LG7	ref-83165	25.024							AGGCCACACTCGATCATACTGCACCTTCATCT
LG7	ref-101032_18	25.282	LG36	15665411					CTTGAGGGAGCGATCCCCTTGCTCCATGCAAA
LG7	ref-31826	25.3							AATTACATAGCGACACTCATGCCATTACTCCT
LG7	ref-59834	25.473							TTATTTTATGCGACCTAAGTGCAACTCGAGTC
LG7	ref-115087	25.556	136	375609					CACTGAAATTCGATCACAATGCGTAAACGCAG
LG7	ref-100043	25.783							CAGCGATGATCGACTCAGGTGCTGCATTGAAC
LG7	ref-17137	25.947	LG33	13097551					GTCTGTCAGCCGAACAGTATGCCACAAGAGTT
LG7	ref-64876	26.097	LG2	1643709					ACCTGAGAAACGACTGGACTGCTTTTGAGAAA
LG7	ref-53881_28	26.222	LG8	9505093					TTTTCAGGGCCGACATGGATGCAAAAGAATGG
LG7	ref-94947	26.388	2319	375385					GATGTCATTTCGAAAATAATGCAGCCAAAACG
LG7	ref-63898	26.477							TGCCAGGCAACGAGTCAGCTGCCTAAATATTC
LG7	ref-65267	26.606							TGATCTCAAACGAACAGCGTGCTCCCTTCATG
LG7	ref-112978	26.627							GCTCATGTTTCGATATTTCTGCGTTCGTGACA
LG7	ref-28324	26.763							AGTATGTGCACGACAAAAATGCATGCTGTTTT
LG7	ref-60994	26.822							TTTGTCATAGCGAGTTTTGTGCATACTCTGCC
LG7	ref-105747_9	26.998	LG15	1429423					GCTATTCGAGCGATGCTGCTGCATAGTCCTTT
LG7	ref-12974	27.148							ACAATGATTCCGATGCCCATGCATATAGTGCA
LG7	ref-121322_24	27.182	1468	60814					TCTGCCCACTCGAGAACACTGCATTCAGCTCT
LG7	ref-99257_24	27.264	2319	382666					AAGGGGATGTCGACAAGGATGCCCGTTAAGCC
LG7	ref-23194	27.294	LG1	8753677					AGACAGAGAGCGAGAGCAGTGCGCGCAGAGGA
LG7	ref-11648	27.339							GGCAATCAATCGACCCTGTTGCTCTTGCTATT
LG7	ref-45235	27.479							CACAACACTTCGATCTCCGTGCATGGATACAT
LG7	ref-101553	27.497							ATAGGCCTAACGACGTCCGTGCTATGACTGAT
LG7	ref-30919	27.535							TGGAACATAACGACATGTGTGCTGGTCTGTAA
LG7	ref-39950	27.592	28957	831135					GGGTGCATTGCGAGTGATTTGCTCAGAATAAT
LG7	ref-69768	27.658	LG21	4825763					AGGATTGAGTCGAACCCTCTGCCACAAATGGA
LG7	ref-80672	27.683	1830	186630					AATGACAGCACGAGGCTGCTGCTAAGAGTTCC
LG7	ref-110936	27.831	1788	49384					AAAATCATCCCGAGATCCCTGCTTTCGCTTCA
LG7	ref-21946	27.932							GGCAACAGTTCGAAGAGTGTGCAGGGTGTGTG
LG7	ref-102170	27.946	2858	227807					GAGACTGAGACGATGCCGCTGCATATCATGGC
LG7	ref-118400_14	27.947	LG8	10562673					TGATAATGTACGAATTTGATGCCTCGCGAGGG
LG7	ref-66038	28.094	LG7	10596379					CACCTGTTGTCGAATGAACTGCCTTCAAGACT
LG7	ref-58685	28.183							CGGCACAATGCGATCTATATGCGTACTGAGTT
LG7	ref-26623	28.234	5926	93548			LG13	18312910	ATTTCCAGTACGAGCCTCATGCTTGCACAGTA
LG7	ref-9783	28.286	2440	31477					AGGCAGTGAACGAACTGTGTGCAGTATTTGAT
LG7	ref-28766	28.296							AGTCTTCGGGCGATGAGCATGCCTCTGAACGC
LG7	ref-42261_25	28.33	LG29	10193420					TGAGCAAAGGCGACTGAGATGCAGTTGGGTCT
LG7	ref-72875	28.445							AGTGTGAGGCCGATGTATTTGCACATTTCTTC
LG7	ref-40324	28.446							GCCTCACACACGACACACATGCATAAGTAAAT
LG7	ref-63749	28.507	993	359958					GAAGAAACAACGACAGCACTGCAAATGGATAA
LG7	ref-101738	28.54							ATTAAGAAAGCGACTCCTTTGCACGAGGATGG
LG7	ref-14089	28.636	219	1357174					TGCGTAATATCGATGTGCCTGCTGCACCCATG
LG7	ref-101575	28.69					CI01000314	1016520	GATCTTGCAGCGATGTTATTGCTTCTGTGGCG
LG7	ref-63766	28.734							ATTTAACACACGACTGACTTGCCCTGCGGCGG
LG7	ref-77330	28.793							TCCTGTCCAACGATTTCACTGCCATATTAGTC
LG7	ref-107219	28.974	2540	42353					GTGAGTTGACCGAGTGGTCTGCTTTCTGTGAG
LG7	ref-88283	29							ATGCCAACATCGAAGGAGATGCGTGACAATGG
LG7	ref-8371	29.045	LG36	800801					GAAGTACCCTCGACCCCACTGCAGAGAGCAGC
LG7	ref-113305_9	29.164	LG8	17840267					TCAGCGTGTGCGAAAAGCTTGCACTTCCTCCC
LG7	ref-570	29.182							CTCGGCAGAACGACATCCTTGCACTCCATGAC
LG7	ref-13323	29.251							ACAATGCCTCCGAAACTTGTGCCCGTCATAAA
LG7	ref-81470	29.517	45	236192					ACAGTGACCTCGATGCTTTTGCATGGATGGCT
LG7	ref-30589_23	29.527	LG7	2658077					TCCGAAGCAACGAATCATATGCGGATAGTGCT
LG7	ref-27595	29.583							CGCTCACCCACGAGCGGAGTGCTTCCTACGGG
LG7	ref-69930_32	29.885	LG8	10642670					GTAACTGCACCGAACCAGTTGCCACGGCAGCC
LG7	ref-79753_17	30.019	LG8	8660025	Chr4	19480976	LG11	265324	CTTTGCTCATCGACTCGCTTGCATCTGACAAA
LG7	ref-89933_30	30.198	LG7	5980713					CGTCATGGACCGACATGTTTGCCTGTGAACCT
LG7	ref-69364	30.379	1788	113548					TAAACAGCCTCGAGCTACGTGCTATCTTCCTG
LG7	ref-97717_23	30.446	107	696538					AAAAAATCAACGATATCGCTGCCGACCCGCAG
LG7	ref-4795_26	30.633	28824	677578					CAGACAGTTGCGACATGTTTGCCATCACGAGG
LG7	ref-42261_4	30.858	LG29	10193420					TGAGCAAAGGCGACTGAGATGCAGTTGGGTCT
LG7	ref-18865	30.998							CATCATCGGTCGACCGATATGCAAACTGGAAT
LG7	ref-68540	31.124	LG8	16138681					CGGATGGTTGCGAGGCCATTGCTATGTGGTTA
LG7	ref-59347	31.142	LG8	18773379					CAGAATGTGACGAGCTTGTTGCTTTACGAAAG
LG7	ref-20654_2	31.348	5005	26462					TGGCCAATATCGATACCAGTGCTGATGCATGG
LG7	ref-39554_28	31.631							GGTTGGATTGCGATTGGACTGCAAAAAAAGTG
LG7	ref-68515_10	31.646	LG8	17304593					AAGAAGGAAGCGATCAACGTGCAGGCATGTAG
LG7	ref-111569_32	31.732	LG39	2787052					GTGCCTGGACCGAGTTCAGTGCAGACAGCGGC
LG7	ref-17555_3	31.844	548	214106					GATTGGTAAGCGATGCTAATGCTTACACCGTG
LG7	ref-121494_31	32.145							GGAATCTGAACGACTCCACTGCAGCCACAGTG
LG7	ref-5133_7	32.321	LG7	7144557					TTCCTCGAGACGATGCTTTTGCTTGCGCAAGG
LG7	ref-101871_7	32.449	LG33	22654230					CACTTCACAACGATGAGAATGCGGGTACCGAA
LG7	ref-47746_9	32.472	LG7	8153983					CTCTCAAAGGCGATAGGAGTGCGCATAGTGTG
LG7	ref-103458	32.63	LG17	5911045					CATACGAAAGCGACTGAGGTGCTTGAGACGAC
LG7	ref-91627	32.637	343	142249					CGGAATATAACGATGAAAGTGCCAACAGAGGT
LG7	ref-79003	32.779	LG8	10483053					TCAGGCATTTCGATTGCAATGCATCACCTTAC
LG7	ref-40384_10	32.831	3512	67862					ACGTTGAACGCGAATATCATGCCCAAGGAAGT
LG7	ref-80108_14	32.881	2811	1771					TTATTACACACGATGGTGGTGCTTCAAGACGG
LG7	ref-34045	33.029	LG6	10932160					ACGAGCCAAACGAGCCATTTGCATGCAATTAT
LG7	ref-34239	33.106							CACCAATCTTCGACTCTACTGCATTTCGTTGC
LG7	ref-107289	33.288	LG7	7586536					TGGGCTAGTACGACTATGCTGCATGCAGCACA
LG7	ref-118778_16	33.352	LG8	8627481			LG11	293997	CTGTTCTCTTCGAATGCTGTGCAGCTGTGTCT
LG7	ref-12966	33.441	6415	7616					ATTCCCGCTGCGATCTGCATGCCAGCGCAATA
LG7	ref-64333	33.536	1306	81024					GGTCACAAGCCGAATGTGATGCATAACATAGC
LG7	ref-60008_28	33.606	7840	14087					TTTATGATCTCGACACCGATGCCAAACGCTTT
LG7	ref-6302	33.68							AATGGCCTAGCGACGCCCATGCTTGATAGTAA
LG7	ref-5179	33.751	LG8	17860185					CAGCAGCCCTCGATAATAGTGCAGCTAAAGAT
LG7	ref-52854	33.967							ACCTTAGTAGCGAAGAGACTGCAACGGGCTGG
LG7	ref-104630	34.02	LG35	4359393					TGACCTGAAACGATTGACTTGCCCATATTCAC
LG7	ref-112998	34.054							GGAGACTCATCGACAGGCGTGCTGAACTGCCG
LG7	ref-27292	34.1							CCTGAATATCCGATGGGCTTGCCACATTCATG
LG7	ref-16286	34.149							GGTTGATGTACGATACAGTTGCTTTGTTGTCT
LG7	ref-113384	34.15	3094	174438					CATTGAAGACCGATCTCGCTGCTGCATTCTGG
LG7	ref-27998	34.2	LG17	5809850					TTACCTGGCACGACTGTCCTGCATGGTGCATC
LG7	ref-48636	34.215	42	309236					GCCTGTGAAACGACAGCATTGCTTAACTGGAC
LG7	ref-14750	34.25							ATCACTGTAACGAGTCCCTTGCTCAGTCAGTC
LG7	ref-116642	34.265							GGCACCTTGACGATTGACATGCTCATAGAGCA
LG7	ref-23726	34.313	LG31	8990945					GTTGATGACTCGATTGAGATGCACCATTCCAT
LG7	ref-84451	34.329	LG33	8633157					ACGCGACTCCCGATGGAATTGCAGGTAGCATT
LG7	ref-52351	34.375							TGCACAGCCTCGACACATGTGCAGTAATGCCT
LG7	ref-92785	34.377							GATGTACTCGCGAATGTTCTGCTAAACACACA
LG7	ref-920	34.43							GAGAGGAAGACGACCCTCTTGCAGAGAATAAG
LG7	ref-46721	34.477							CATTTGCCAGCGACGAGCATGCCACTGCGCCA
LG7	ref-96933	34.486	LG10	6291286					CACGCCCACGCGATGAGCGTGCTATTGATATT
LG7	ref-103868	34.49							TCCCCCTGGACGACCTGTTTGCCCAAATACGT
LG7	ref-119938	34.511							GTCACCCTGACGATTGATGTGCTCATAGAGCA
LG7	ref-66788	34.534							GTCAATCCATCGACAGGGGTGCATACACAGAA
LG7	ref-83013	34.547							TACTGGTGTGCGAAACAATTGCCCTGACATAT
LG7	ref-38314	34.581	2267	36091					TCAATCCACACGAAACCTGTGCAGCATCCTTG
LG7	ref-113705	34.601							AAAGACACTCCGATATAACTGCAGCTCAGAGC
LG7	ref-2766_14	34.661	LG45	9440318					TTGCAGGACACGACGAACATGCTGGACATGCA
LG7	ref-90418	34.676							TTTCATGTATCGACCCTTCTGCAACCACAGAC
LG7	ref-63116	34.765							AGACTGTACACGACCTCACTGCAGATTTTGAG
LG7	ref-63038	34.803	LG34	4547452			LG7	109839	ACTGGCATAACGATGTAACTGCACTGACTGAC
LG7	ref-17754	34.843	LG18	9353119					TTGTCTGTTGCGAAGGGGATGCATTTGGCAAT
LG7	ref-108953	34.854	1776	29120					TGGCATACCACGAAACATTTGCCTCAGTGGGG
LG7	ref-105111	34.863							GGGCTAAGAACGAACCAATTGCACCTCTAGCC
LG7	ref-40192	34.885							GAAAACGGAACGAGGGCGGTGCCCAAATCAAC
LG7	ref-100463	34.973	LG42	9514898					TGTATGGTTGCGATTATATTGCCACCTGTTGG
LG7	ref-53221	35.095							AACCCTGGTTCGACTGGTATGCATGTAGTGTG
LG7	ref-120308	35.242							TTTAAATTCCCGATTTGCTTGCAACCACACCC
LG7	ref-79753_30	35.266	LG8	8660025	Chr4	19480976	LG11	265324	CTTTGCTCATCGACTCGCTTGCATCTGACAAA
LG7	ref-109448	35.452							GATAGAGCCACGATAGAGCTGCAATACGCTAA
LG7	ref-60470	35.731							TGTTAGCTCACGATTGTGATGCTAACGGACTT
LG7	ref-23637_29	35.916	LG18	20395356			LG11	360117	CGACTGTTCTCGATCCCGGTGCCTCCCTCTCT
LG7	ref-117944_14	36.019							ATCCTGACCTCGAAAGGATTGCAGTGCATGGT
LG7	ref-118778_9	36.068	LG8	8627481			LG11	293997	CTGTTCTCTTCGAATGCTGTGCAGCTGTGTCT
LG7	ref-75464	36.339							ATGTTGGAAACGAGATGTTTGCTCCCTGTTAT
LG7	ref-26050_29	36.668	1301	79528					TCAGTTGGCACGAAACCTTTGCACACTGCCCC
LG7	ref-23526_16	36.766	LG7	5996021					CACCTGGGAACGACAGGCCTGCTGGTGTCTCT
LG7	ref-32387	36.894							AATTGACCAACGAACTTGGTGCCCATTAATTT
LG7	ref-119814	37.267							TGACCTCTACCGACCCGAATGCCTGTCCCATG
LG7	ref-16883	37.315	28829	181734					AACCACATGCCGAAACATATGCCCTGGTAAAG
LG7	ref-62069_2	37.321	LG8	10561678					CGCTCTTGAGCGAAGTTGTTGCACGGACAGCA
LG7	IGF-I-SSR2	37.366	LG8	17919224	Chr4	17321357	LG11	1724959	AF465830
LG7	CCE617	37.483							EX823028
LG7	ref-33385	37.664							GGCTTCAAGTCGACTGTGTTGCAATGGCCTGT
LG7	HLJ2401	37.71	LG7	6283820	Chr4	16998124	LG11	2010239	JF764872
LG7	ref-4427	37.757	82	537478					GCTTCAAAAACGACTAAACTGCTGCTGAGTAG
LG7	ref-35446	37.918	28980	66199					TGAATATGATCGAAACTTGTGCTTGCTTCTCC
LG7	ref-109976_1	38.328							GCTTTCTTGCCGAGCCCGTTGCTCATACTAGG
LG7	ref-87497	38.365	LG14	7928177					TGTGGAAATCCGATTTGTGTGCAGTGTGAACA
LG7	ref-121336	38.451							CCGCGCTGCTCGAGTCCGGTGCAGATGTAAGT
LG7	ref-69369	38.672			Chr4	11072904			TGCTGCTCCACGACCCAGCTGCCTGCAGACCA
LG7	ref-28192_5	38.675	343	183132					ACATTCCACACGATACCCCTGCACATACATGC
LG7	ref-28794	38.98							CAACCAATTACGAGCACTGTGCCAGTCTCGCA
LG7	ref-117687	39.012	LG1	8766554					GTAGTCCACACGACTTGTTTGCCTTATGACTT
LG7	ref-62069_26	39.319	LG8	10561678					CGCTCTTGAGCGAAGTTGTTGCACGGACAGCA
LG7	ref-66099	39.392							TCCGGCTCTACGATGCTATTGCAGAGGATACA
LG7	ref-33775	39.743							ACGAGCTTATCGACCCACATGCGCACGGACGA
LG7	ref-81574_1	40.015	LG14	1372827					GCTGCTCACGCGACGCTCCTGCTCCCAGTGTG
LG7	ref-28500	40.063							CTCTTATCTCCGAGGCAGCTGCATTCAATGCC
LG7	ref-83205_27	40.216	1010	567212					GCACTTGCAACGATATCTGTGCTATGCTTCAC
LG7	ref-54798	40.442							CTGTCGACTGCGAATATAGTGCAGAAGTTGTA
LG7	ref-34817	40.508							TTTGTGAAAACGACTTGTATGCTTGGGTCGCT
LG7	ref-9268	40.962	LG7	2109852					CCCCAAGTTACGAGTGAGATGCTGAAATATCA
LG7	ref-95311	41.218	LG41	13264403					GATGATTAGACGAAAGAGCTGCAGCCCCCGCA
LG7	ref-23382	41.781	LG7	1508					CTATCCAGAACGACAGACCTGCCTCATCAGAC
LG7	ref-75128	42.178	LG7	4925137					AAAACACCCTCGAGGCTTGTGCACTGTTTCTG
LG7	ref-75381_23	42.211	LG7	420946					ATTTTCTCTCCGATGTTCCTGCGTAGGCTCCT
LG7	ref-84056_28	42.331	LG7	3182902			LG11	431410	AGATGTGCGGCGATTAAGATGCATTCAATGCG
LG7	ref-52750	42.543	LG7	1774438					AAAATCACTTCGATCTCATTGCCTCTGCTTGT
LG7	ref-88632	42.754	544	601950					ACCACATCCACGAGGCACATGCACGTCTTTGT
LG7	ref-81489	42.866	LG7	583634					ATCATGCAAACGAGGTTTCTGCGAGAGCCGAG
LG7	ref-102556_26	43.034	LG1	8749684					ATACCAGGTCCGACTACCATGCTTTAAAAGCC
LG7	ref-80333_2	43.18	LG28	20589500					CACAGCAGCACGAACCCACTGCCATAAAACCA
LG7	ref-36099	43.499	LG7	1918461			LG11	7167569	TCACTAATGCCGAAGCACATGCTAAAACCATT
LG7	ref-43543	43.624	LG7	5686291					CGTCTTGAAACGACACCTCTGCCCGTTCCTTT
LG7	ref-46695	43.794	LG14	2061112					ATCTTTCACTCGACTGATTTGCTTAAAACCAC
LG7	ref-76891_8	44.344	LG21	2928337					AGCTTTAGGTCGACTGTGTTGCAATGGCATGT
LG7	ref-110191	44.356							CCTTTAGGTCCGATATAGGTGCCCTGGACGGT
LG7	ref-108034	45.159	LG7	580523					GACACCGATACGAGCCACCTGCCTCCCTCCGG
LG7	ref-18404	45.506	544	614930					AGAACCGGTTCGAGGGGGATGCAAGGTGTTGG
LG7	ref-37731	46.992							GCTTTTATTGCGAATCATTTGCTCGCGATGTT
LG7	ref-91675	47.744							GACTGAACTGCGAACAGGATGCTGAATCGCTA
LG7	ref-78642	48.137	6282	46495					CATGCGCGATCGAAGGCGATGCTGGAGTCCGG
LG7	ref-41385	49.594	LG44	15239031					ACTCCTCAAACGAGGCCTTTGCTCCTGCAGCC
LG7	ref-29685_27	50.716	28957	856259					CACGGCTTTGCGACATACATGCAAGATTTACT
LG7	ref-65653	51.019							CACGCTCAGACGAAAGAAATGCATAGAGGTTT
LG7	ref-95630	51.217	53	309197					ACACCTCAAACGACACAAATGCATCCCAACCA
LG7	ref-24860_5	52.154	LG8	16826443					CTCAGTATCACGAGTGCAATGCTGTACCAGGA
LG7	ref-79329	54.021	LG29	17145223					TTTTTGAAAGCGACTTCTGTGCAAGCTGTGCT
LG7	ref-69451	54.544	LG22	6346336	Chr4	2821363	CI01000066	2698268	ACAGCCGTGTCGACCGGTGTGCGTATCTCATG
LG7	ref-34377_4	55.619	28946	62840					ACACACCCAACGACACAACTGCTCCAGTGACT
LG7	ref-7667_26	57.539							GTAATCCACACGACTCCAGTGCATCAGTTAAT
LG7	ref-56675_19	60.143	LG19	3510013					CCCTCACACGCGACAGCACTGCACAGAGTCAG
LG7	ref-100346	62.1	28946	110379					TGCATAGTGCCGAAGAGAATGCAGTAGATTAT
LG7	ref-8468	62.801							AGACCGCTTTCGAAACCAGTGCTTACGTTTTG
LG7	HLJ2315	64.472	LG7	2832650	Chr4	8536356	CI01000066	539186	JN686849
LG7	CCE315	65.572	LG44	6132120	Chr4	8607499	CI01000066	595086	EC394430
LG7	ref-120068	71.18							ATATAGGTTGCGAGTCCGGTGCTGAATTGTGG
LG7	ref-113817	78.422							TGTTTGTTTTCGACTAGTGTGCTGCTGGAGAG
LG7	ref-117069	86.477	195	182956					TGTTCGCGGCCGAGCGCTGTGCTCCATCCTCG
LG7	ref-33765	86.967							GTTGACCTCACGAATGACATGCGTTTGTGAAA
LG7	ref-48812	87.621							GTGCACAGTGCGAATCAGGTGCAGTAGTAAGC
LG7	ref-51727	88.128	LG29	11158404					GTGTGTGTGCCGATATTAATGCGCGCCTTCTG
LG7	ref-31274	88.578	28976	139537					TAATTACAGACGATGCTGCTGCTGCTGAACAA
LG7	ref-83414	91.187							GCGTGAAAATCGAATAATATGCGACGCAAAAT
LG7	HLJ2533	94.79	LG34	13983744	Chr4	1608327	LG11	186295	JN686876
LG7	ref-44793_6	109.441	1870	273574					GTTCTCCACCCGAGAAGAGTGCTTTAGATCCA
LG8	ref-118001	0	LG8	4675550					CGGGCGCAAGCGAGCGCTCTGCCATCTGAGCT
LG8	ref-63364_26	3.855	LG8	4665206					GGAATTCTTGCGAAGCTCCTGCGATGAGTTCC
LG8	ref-64174_31	7.116	LG40	18663298					GAGAAAACAACGATCTGTGTGCAGGAGAGAGA
LG8	ref-60535_32	7.349	529	114872			LG11	723425	ACAGGTATGACGACTGTTGTGCAACGGCTGCG
LG8	ref-64174_9	8.947	LG40	18663298					GAGAAAACAACGATCTGTGTGCAGGAGAGAGA
LG8	ref-105690	10.775							CCGTGTGTTGCGATGTGGTTGCTAAGGTTTTT
LG8	ref-28945_31	16.318	LG8	4146946			LG11	544942	GCAATGCGAGCGAAATATATGCACGCCCCCCT
LG8	ref-45893_18	18.778	LG8	12549405					GCTTCGGCAGCGACATATCTGCTCCACAGCAC
LG8	HLJ129	19.711	LG8	17760730					DQ378899
LG8	ref-8781	21.215	LG8	4215668					AGGTGCGACACGATGCTGCTGCCTTTATAGAG
LG8	ref-36155	22.558	LG30	16656209					ACGCCTTCCCCGACCGCGCTGCTGTCAGATTT
LG8	HLJ467	22.597	LG47	10973461	Chr14	2567816	LG13	499564	Xu et al., 2013
LG8	ref-112704_8	24.246	28873	1166867					TCAGCCCCACCGACATCTGTGCAGAAACCGGC
LG8	ref-97694	25.699	28956	82005					ACCTCTGCACCGATGCGGCTGCACTTAAACAC
LG8	ref-66041_19	26.069	1206	302659					CTGAGGTTTACGACACCCGTGCATGAGACCTA
LG8	ref-16615	26.874	1631	15084					TGTACTGCAACGAAGACACTGCCAAACATTTA
LG8	ref-51222_28	27.483							TGTTGAGCAGCGAGCTCATTGCCTGCTGATAC
LG8	ref-74049	28.04							GGTGAAGAAACGAGTGTCATGCTTCAAAGGGG
LG8	ref-20705_10	28.224	LG8	17728417					TAGACACACGCGACCCGGATGCAGTAGTAATG
LG8	ref-99751_31	30.109	10486	13019			LG11	6417636	ATTGACAACGCGATTCAAGTGCTTATAGCCAA
LG8	ref-99751_5	30.189	10486	13019			LG11	6417636	ATTGACAACGCGATTCAAGTGCTTATAGCCAA
LG8	ref-18518_1	30.746	LG8	17833456					AACATCACCCCGAACCGTTTGCCTGAGGCTCT
LG8	ref-120744	31.357	LG30	16644609					GTCCAGTCCACGAACAAATTGCTCAGTTGGTG
LG8	ref-96557	32.144							CGTGTATACACGATGTCAGTGCCGGCAAACAG
LG8	ref-58539	32.211							TTGCAAGTGCCGAAGTCCATGCCCCCCCCCAC
LG8	ref-60323_27	32.991	9654	4893	Chr4	5358186	CI01000066	1766881	AACATGTAGACGAAGGACTTGCCACAGATGGA
LG8	ref-27959_10	33.008	LG8	13659783			CI01000066	2663143	GGCAGACAGTCGAGGCAGATGCAGACTGTGAT
LG8	ref-50342	33.512	LG8	13383956					CAACGTGGTCCGACCAAAATGCCCGTTAAATC
LG8	ref-29002	34.557	LG7	3175999					CTGGAGTGAACGAGCTGCTTGCCAGCCCCTAA
LG8	ref-51075_3	34.978	28988	104522					ACATCTCATCCGAAGGCAGTGCTTTTTACAGT
LG8	ref-68594	35.328	183	118893					AGATTAGCAACGAAAGATATGCAGTCAAACCA
LG8	ref-37606_15	35.734	LG8	15140709					GAACGACATACGATGTGCTTGCACCATCTGAC
LG8	ref-22916_30	36.23	LG8	15315526					TGACAGATGACGAAATTAATGCAGGCGCGTTG
LG8	ref-118023_32	36.402							ATGCTCAGTTCGAGCCCAGTGCTGGAGAGAGA
LG8	ref-18254_1	36.605	LG8	15339318			CI01000066	3224410	GGAGGAAACGCGACGCTTTTGCGTGTTTAAGA
LG8	ref-60698_30	37.053	LG8	12056479					GGAACAGTGACGAGTGAAATGCAGAAATGGTG
LG8	ref-19753	37.476	LG8	8866743					GGTCACCACACGAGCTAATTGCCCCAAAAGTG
LG8	HLJ3573	37.596	LG8	15396263	Chr4	3529349	CI01000066	3284604	JN687042
LG8	ref-43920	37.881	4225	3444					AATGCACACACGACAGAAATGCCACAGCAGTG
LG8	ref-5511_27	37.897	LG8	16642222					CTAACTGAAGCGACAGGCGTGCACAACCAATA
LG8	ref-111194_4	39.321	803	70086					TGCTCTTGAGCGAAGTTGTTGCGTGGACACCA
LG8	ref-16565_19	39.68	LG33	5272243					ATGCTTTCTCCGATATCTGTGCCGTTTTGGTA
LG8	ref-75579	40.067	LG44	6154515					AAATGGTGCGCGATTAGCATGCATTGAACTGC
LG8	ref-75490	40.252	LG7	2944733					CTTGATAAGCCGACTGTGTTGCTGAGAATGAG
LG8	ref-8636	40.629							AACAACAAGTCGACCAATGTGCTTTACAATGT
LG8	ref-31276	41.003							ATGACCGTGGCGACTCTGCTGCAGTTTGATGA
LG8	ref-31735_24	41.307	LG7	645137					CATCGCCTGTCGAGCTCCATGCTGTTTTCTAT
LG8	ref-31735_16	41.479	LG7	645137					CATCGCCTGTCGAGCTCCATGCTGTTTTCTAT
LG8	ref-57870	41.756	762	861144			CI01000066	867507	GAGAGCTCAGCGATGAAATTGCCATCATCAAG
LG8	ref-80912	41.945							TTGTTTTTTCCGAGGGCAGTGCTGTTCAGAGA
LG8	ref-70882	42.104	28917	43614	Chr4	19558972			CAATTACCCTCGATAGCTTTGCCTTTTGCACT
LG8	ref-33780	42.277	1097	842456					GATCGGATATCGATGTTTATGCGATATCTGAC
LG8	ref-64491	42.477	LG8	8591823					CTCGTGCTTCCGATGTGTGTGCTCAAAACCAT
LG8	ref-29665_25	42.637	LG14	8413280					ATTATGCAAGCGACAGTTGTGCAGCGCACATT
LG8	ref-74117_3	42.761	LG30	17794885					GACGTCAATACGAGACAAGTGCGCCCCTGTGG
LG8	ref-64315_9	42.943	LG47	3518897					TATTTGCATCCGATGCAAATGCACCCTTCTCT
LG8	ref-90781_5	43.139	LG7	6552019			LG11	1994793	CACTGGCTGTCGAGTTCTGTGCCGTTTTGATT
LG8	ref-84001	43.183	3585	29589					GGATGTCACGCGACTCACTTGCAAGTCTCCTC
LG8	ref-80271_5	43.575	LG40	9748051					TGCCAATAGCCGATGCCGATGCCGATACCGAT
LG8	ref-80271_4	43.58	LG40	9748051					TGCCAATAGCCGATGCCGATGCCGATACCGAT
LG8	ref-9773_25	43.887	LG8	18377012			LG11	1150283	CACCTGGGAACGACATGCCTGCTCGCGTCTGT
LG8	ref-71923	44.08	LG8	18830105					TTGATGATGTCGAGTGTGCTGCTGAGCTAATG
LG8	ref-25955	44.207							ATCACTCTCACGACAGAAGTGCGAATGAAATG
LG8	ref-89934_9	44.486	LG8	17236289					AGCAGACCAACGATGGAGCTGCTGACTGGATG
LG8	ref-118783_15	44.628	LG8	18439065					ACAGGAACTCCGATGCTTGTGCCCCTTGGGAC
LG8	ref-27418_29	44.764	LG7	3564097					ACAGAGCCGTCGAAGGATATGCTTATACCTCA
LG8	ref-53138	44.835							ATGGCCAAATCGAATATGTTGCCGTTACACAA
LG8	ref-112613	45.03	28849	574356					AGTTCTGTCACGAAAATAGTGCAGGCCAACAG
LG8	ref-104014	45.18	LG8	17230366					GAGCACAACTCGAGCACTCTGCCAGATAAGCA
LG8	ref-31441	45.29	1008	1256130					TTCATGATTTCGAAGGCCATGCATTGAGAAAC
LG8	ref-34901	45.538	10699	12826			LG11	2299019	GCGAGACACCCGAGTCTGATGCTGTTCGAGTT
LG8	ref-87075	45.609	284	187174					AAAGTTAAATCGATGTCGTTGCTGGAGGAACA
LG8	ref-78891_24	45.68	343	352424					GCCTGAGTACCGAATAAAATGCACCAGCTGGG
LG8	ref-118783_25	45.694	LG8	18439065					ACAGGAACTCCGATGCTTGTGCCCCTTGGGAC
LG8	ref-92433	45.824	LG8	18445314					GGCCACCACGCGACATACATGCACATCAGTGT
LG8	ref-67522	45.938	226	340585					ACGAAAACTGCGAAGCTGATGCTTGTGTTATC
LG8	ref-78823_28	46.046	LG5	9010990	Chr4	17095887	LG11	1914488	GAGTGCCTCTCGAAGGAGCTGCATCAAAGGGC
LG8	ref-52587	46.163	LG45	6946205					CGATACACTACGATCAGCATGCGACGTCAGCG
LG8	ref-13218	46.24							CCCACAGGTGCGACGCCCCTGCCAGTATAATA
LG8	ref-5287	46.332							TTTAAAGTGTCGATGGGTATGCAGACATCCCA
LG8	ref-117826	46.346	1016	299951					AATCGAAATCCGATCGTACTGCATCGTAATGG
LG8	ref-89915	46.437							AAACAAGACCCGAGGACTCTGCCACGACTTTC
LG8	ref-34558	46.62	LG7	11370674					GCCAGCACTGCGACCGCTGTGCCCCCAACACA
LG8	ref-107521	46.793	5252	24626					ACCCCTACCTCGAAATGTGTGCTGGTGTTTCT
LG8	ref-30538	46.948	LG48	12236243					TTTAGGGTGGCGATGGTGTTGCCTGATAAACT
LG8	ref-97720	47.258	28850	310582					TCCTTATGAACGAGGTCACTGCAAACTAATCC
LG8	ref-88226_6	47.428	LG8	5745537					ATATTAAGTGCGAAGGACATGCAGAGCACAAA
LG8	ref-18863_1	47.588	2670	33236					CAACGCTTTTCGATACGGGTGCACAAATATGC
LG8	ref-116564	47.719	LG43	2755391					CCGATTTAAGCGATTGCAGTGCCATATCTGTC
LG8	ref-109379	47.725	1017	50012					ATATGCAAGACGAAGTGCGTGCTTTTTCCCTG
LG8	ref-65113	47.726	337	18067					GTTTTGTCTACGAATGAACTGCGTGTGGAAGA
LG8	ref-85967	47.89							ACTTATGTCACGAGTAGTGTGCTGGTTAGACC
LG8	ref-59886	47.941	28849	253861					AAATGCAAGGCGACACTGTTGCAGAACTGGAA
LG8	ref-36103	47.957	LG48	3143719					AGGAGGAGAGCGACAGGCCTGCTGCAAAGCGT
LG8	ref-68075	48.003	LG7	9701893					ACACTGCCAACGATTTGTCTGCTGAATACACT
LG8	ref-104225	48.116							GACAGAGCTCCGATAATGGTGCAGGCAGGAAA
LG8	ref-70384_3	48.25	LG18	13445620					AGGTGTGATCCGACTGCACTGCTGGAGCAAAC
LG8	ref-42655	48.309	LG23	1054039					GCCGTACAATCGACCACACTGCAAGAGTGAAC
LG8	ref-20026	48.342	211	54745					ACGGCCCTAACGATGCATGTGCATCTATCTTG
LG8	ref-23696_17	48.463	22	1001878			LG11	4593579	TGCCTCCGATCGATACCGCTGCCATATGGACA
LG8	ref-109743	48.473							GGAGTTCCACCGAGAGCAATGCCCGGAACCAT
LG8	ref-99102	48.508	LG13	19928498					CATATTGTCACGATGCTGCTGCTACTGTGATG
LG8	ref-749	48.578	11481	21424					ATAGCCTACACGATACCGTTGCACTTATGTGT
LG8	ref-80105	48.626							GATTATGATCCGACCCAATTGCAGACCCAATT
LG8	ref-48697	48.67							CCGAGTCGATCGAATCAATTGCTTTGCTAAAT
LG8	ref-83633	48.72	2817	52909					AGCACTTCAGCGAAGCAGCTGCTGATGCCTCA
LG8	ref-14377	48.817	LG20	4459190					TTGTCATCAACGACAACACTGCTATCACGTAT
LG8	ref-73160_18	48.884	812	187918			CI01000066	1509941	TCTCAGGGGACGAAGCTGCTGCAGATGTTCAT
LG8	ref-30422	48.959	LG38	15337173					GCTACAACATCGATAGCAGTGCCATCCGAATG
LG8	ref-81968	49.034	LG42	1421985					CCAATCGTAACGAAACCAGTGCAGTACAATTC
LG8	ref-1047_9	49.185	4456	23706					AATGACAGAACGAACCTCATGCACTCTGGAGA
LG8	ref-79789	49.466	362	370195					ATACATCTCCCGACCCCACTGCCCCAAGAAAA
LG8	ref-100793_8	49.523	29082	330359			CI01000133	1537543	GATCCCCTCTCGATGCTGTTGCAGTGCAGAAA
LG8	ref-117515	49.659	1618	194682					ATTGTGTTGACGATGCATTTGCTGAGCTACTG
LG8	ref-42317	49.802							GGATTGTTAGCGAGTACGTTGCTTTTGATGAA
LG8	ref-97339	49.955	5599	17759					GTGAATATCCCGAGGGAACTGCCAATCCAACA
LG8	ref-53307	50.099	11481	4261					TATTCCCACCCGATGCTGATGCCAAATAAGTC
LG8	ref-30179	50.109	33	100144					ATCAGTTTTGCGAGATGTTTGCACACCTTGTG
LG8	ref-87651	50.12	LG9	1883405					ACGGATGACCCGAGGCTTATGCCTCTACTGTG
LG8	ref-101194	50.193							GGCAAATCTGCGAATCACATGCAGAACGGTGG
LG8	HLJ3619	50.386	4348	52570					Xu et al., 2013
LG8	ref-88251_4	50.512	1035	122928					AAACGATCTTCGATACCAATGCAGCAGTCAAA
LG8	ref-18619	50.536							GCATTCAAGTCGATGGTATTGCCAGAAATTAA
LG8	ref-58960	50.817							AAGTGAAACACGATGGGCTTGCAAATATAGGT
LG8	ref-8000	50.824							TGGGCCTCTTCGAAGCTAATGCTCCTTACATT
LG8	ref-30724	51	992	103962					TGGGCACAGACGACAGCAGTGCCGTTATGACA
LG8	ref-99271	51.144							ATTTGCGAGGCGAATATAGTGCAGCTGCAGCC
LG8	ref-34818	51.284							ACCTCATAACCGATGTGCCTGCCACACCCTCA
LG8	ref-15514	51.316	47	378817					TGCGTGGGAACGAATGATCTGCATCGCCCGTC
LG8	ref-108865	51.461	LG33	13942921					TACTCTGAAACGACAGATGTGCCGTTCCTCAC
LG8	ref-10309	51.473	LG32	5475850					GAGTGGGCACCGAGATTATTGCCACATATAGC
LG8	ref-21405_1	51.635	1663	455109					GCAAAACTTGCGACTGCACTGCTAGTTCCAAA
LG8	ref-115015	51.678	895	120886					TGATGTCTCCCGAGGTGGCTGCTGATGCTGCA
LG8	ref-113340	51.714							GTGTGGCCTTCGAAGTCCATGCACTTAGACAC
LG8	ref-1182	52.001	LG38	23999064					AAAGGCTTGCCGAAGAGTCTGCACAAAGAACT
LG8	ref-59688	52.117	LG40	18149659					GTTGTGTTCACGACGCCTCTGCAGCATCAGGG
LG8	ref-36540	52.17							CATGGACGCTCGAGGTGGGTGCTGGAAGAGCT
LG8	ref-50861	52.277							ACAGCTTTGACGATGTTAGTGCCGTTATCGGT
LG8	ref-112209	52.337	7201	39832					ACAAGACTGTCGATCCACCTGCATTCTGGTCT
LG8	ref-22406	52.671							CACACATGTGCGACCTTCCTGCCAAGTTTGGG
LG8	ref-92121	52.755							GGGATTGACCCGATAAGGATGCATTTCCAACA
LG8	ref-69273	52.77	33	64690					CAGTCAATCGCGAAAGCAATGCTGGTGGATTG
LG8	ref-85221	52.787	LG5	14764191					AGTAGTGCAACGATGTGGTTGCACAGTGCTGT
LG8	ref-92112	53.05							ACAAATTACACGAAGGTGTTGCCAGCACTAAA
LG8	ref-90329	53.195							AACAGACACACGAGCGCGCTGCGGCGCAGCCT
LG8	ref-41495	53.315							GTGGCATCTGCGAGTGTGTTGCCACAATTCCT
LG8	ref-44615	53.536							CGGAAAACTTCGATATGCTTGCCATCAGCAAT
LG8	ref-41238	53.709							CCCTACCCCCCGACTCCCATGCTCAGGCGTTA
LG8	ref-32178	53.836	LG10	22270250					AGGCTGGACCCGAGAAAAATGCATTGGGCAGG
LG8	ref-84458	53.919							CCTTGACAAACGATGCACTTGCGCTTGCGTAC
LG8	ref-35912	54.113							CATTTTGAAGCGATGCTTTTGCGACAGATTTT
LG8	ref-16565_14	54.137	LG33	5272243					ATGCTTTCTCCGATATCTGTGCCGTTTTGGTA
LG8	ref-71654	54.235							TTAAAACACACGACTGCTTTGCTGCAAGTGTT
LG8	ref-53046_30	54.349	9555	33567					CGACCACTGTCGATACTAATGCTACAGCCACT
LG8	ref-8677	54.753							CTTCCTCTTTCGACCAGTGTGCCATCACACAA
LG8	ref-120711	54.822							AAACGCAGCCCGATAACAATGCATCTTAGCTC
LG8	ref-91217	55.009							ATGTCCTGCGCGAACACTGTGCCACGCTGTAT
LG8	ref-89351	55.118							ACACTGACACCGACACGAATGCCAGAAGGGTA
LG8	ref-71353	55.136	LG7	13668195					TAAATGGATGCGATGTTAATGCCAAACGTTTT
LG8	ref-44052_2	55.279	28897	212814					GAGATATGAACGAAGCCACTGCAACACCATGC
LG8	ref-43584_16	55.333	2734	18545					GTGTTAACCCCGAGAGCTGTGCTGTGTCCCAG
LG8	ref-20894	55.42							TGTACTCTCTCGAGCCTCTTGCACAGAAAATT
LG8	ref-107534_2	55.445	LG47	2649357					GGAAACAATGCGATACCAGTGCCATATCGATA
LG8	ref-37404	55.683							AAACTGGACCCGAGAAAAATGCATTGGGCCAT
LG8	ref-378	56.294							GGAGTGGCTCCGAGCATATTGCACAATGTAGA
LG8	ref-61085	56.561	7672	8293					AGCTTGTGGACGATAAATGTGCTTTATGGGGA
LG8	ref-104183	56.803	LG41	3539892					AATGGCCTAGCGATGCCCATGCTTTTTAACAT
LG8	ref-90937	56.847							TGGACTGACTCGACTACAGTGCTCACCAGACC
LG8	ref-75055	57.106							CTGCTGTGTGCGATCTTGATGCCAATATCTTA
LG8	ref-6421	57.362	LG7	1729152					AGTCGGACAGCGAAGCCTGTGCCCAGACCCCT
LG8	ref-80817	57.563							GCACAAAGCCCGACAACTATGCAAAAAATATT
LG8	ref-107534_25	57.648	LG47	2649357					GGAAACAATGCGATACCAGTGCCATATCGATA
LG8	ref-5896	57.72	28964	224553					TTGAGTTGCCCGATGTTGTTGCTGCTAGTTGT
LG8	ref-25527_6	57.858							GCGTTTCTCTCGAGACTCGTGCGCGTCAGTCA
LG8	ref-90714	58.059							CTCTCTCAGCCGATGCCTCTGCTATCAACGTG
LG8	ref-26865	58.414	28873	1552860					GTCTGCTACTCGAGATGAATGCCTTGACCCCA
LG8	ref-54220	58.526							AACAGAAAACCGACTGAACTGCTGTGAAAAGA
LG8	ref-56032	58.83	2670	106677					GGGAAGGGTTCGAAGCGGATGCTGAGGTTGCG
LG8	ref-4282	58.893							CAAAAGTTCACGACTGATGTGCAAAGATGGCG
LG8	ref-110770	59.612	LG41	3602083			CI01070658	3070	TTCGTGGTCACGATGAGTCTGCTACAAGTAAA
LG8	ref-26940	59.627							AGACGCATTTCGAAAGAGTTGCGAAGGTGGTA
LG8	ref-44099	59.72	LG24	8717009					AAAAGGATGCCGACCCCTATGCTAGAGATTTC
LG8	ref-19919	59.891	28916	107409					GTGCGTGTCGCGATGTCTGTGCCATCAGAAAC
LG8	ref-113504	59.988							ACAGATCCAGCGATAGATTTGCACTAGGAACA
LG8	ref-79337	60.11	234	164041					TTCCCAAACTCGATCGCTTTGCCCATTAGCAA
LG8	ref-35351	60.242	7531	66404					ACAAACGCACCGATGGTACTGCTTGAGTGCAT
LG8	ref-35342	60.62							ATGGTTATTTCGAGAGGTATGCTCATCATGAC
LG8	ref-97306	61.127	901	1026918					ATTCTGCACTCGAACTTCATGCCGTCTTAAAG
LG8	ref-116608	61.181							TTCACGCCCACGAGCCGACTGCACTTTTAATT
LG8	ref-66530_1	61.743	3551	21939					ATTCCTCCTGCGAGCCTGATGCCGATGCTGCC
LG8	ref-40813	62.153							GCACGAGTCTCGAGAGTAATGCGGAGGAAGAC
LG8	ref-77245	62.375							GACTGTCACCCGAAGTGCATGCATAATGGTGC
LG8	ref-56611	62.54							ATCCAACTACCGATACCTATGCCTGGGCTTTG
LG8	ref-88589	62.787	2607	94743					ATTGCTGCTCCGACCAAAGTGCTCGTGTGTAC
LG8	ref-9438	63.041	LG31	15754804					GTAACAGCCTCGAAAGCTATGCTCAATTAATG
LG8	ref-79517	63.266	12395	50500					CTTACCCGTTCGATGCATGTGCTCCCTTACCT
LG8	ref-109040	63.473							TTTGGGCTTGCGACTGAGGTGCAAGGCTATTG
LG8	ref-28260	63.974							ATTAAAATTGCGAAGCCCATGCATCCAGTCCT
LG8	ref-6476	64.077							TGTTAACTTACGAGGTTATTGCAGCTCTCCCT
LG8	ref-116300	64.494							ACTCCTGCCCCGAGAGCAGTGCGTAATACACT
LG8	ref-25527_3	64.8							GCGTTTCTCTCGAGACTCGTGCGCGTCAGTCA
LG8	ref-78514	64.965							TACATTTTAGCGATAGAAATGCCACAGCCGCT
LG8	ref-95336_8	64.998							GGCAATACCACGACTGAGGTGCCCAACTGCTC
LG8	ref-112064	65.356	LG10	5100096					ACATTTCCCACGAACACTGTGCCGTAATGCTA
LG8	ref-44052_23	65.663	28897	212814					GAGATATGAACGAAGCCACTGCAACACCATGC
LG8	ref-21405_24	66.007	1663	455109					GCAAAACTTGCGACTGCACTGCTAGTTCCAAA
LG8	ref-41331_29	66.993	5439	37979			CI01000246	163030	AAGGGAACTTCGAAAACCGTGCAGAACGAGCT
LG8	ref-41331_19	67.657	5439	37979			CI01000246	163030	AAGGGAACTTCGAAAACCGTGCAGAACGAGCT
LG9	ref-67638_15	0	2191	5876					AGAGATATCACGACACGTGTGCTGAAAACACC
LG9	ref-15616	4.047	7814	5456					ACATCGGAGACGAGACTGTTGCTGTTGTGATT
LG9	ref-41995	6.013							GTTTGGTGATCGAGAGATCTGCCTGAATGACT
LG9	CCE622-1	8.059	268	2194298	Chr3	46800499	LG13	1540567	EX822915
LG9	ref-89502	11.556							GGTTGAATCCCGAGCCATCTGCTACATTTCTT
LG9	ref-12680	14.514	LG35	15948397					ATCTGTTGGTCGAACCTCATGCTGTCCAGAGT
LG9	ref-34709	16.113	LG9	5555844					GGAAACGTCACGAGTGCCATGCACAGTCTCAT
LG9	ref-100327	16.579	LG9	6437406					AGCTCAAACTCGAAGTTCATGCTAGATTTGTT
LG9	ref-6729_24	17.04	LG9	5667656					TTAACCCATGCGAACATGCTGCAGGCTGCAGG
LG9	ref-6849	18.104	LG10	5989466					CTCCAGACCACGAGGATGTTGCCTGTAGCCAG
LG9	ref-52532	19.174							GGTCTGAGAACGAGGCCAGTGCCACTTCATTG
LG9	ref-114730	23.764	LG9	7695412			LG17	3616844	CTGACCTCACCGAAGCAGGTGCTAGTCTTATG
LG9	CCE538	30.135	LG8	4439872	Chr5	30975129			EX880095
LG9	ref-69908	32.737	2416	248317					TACACACAACCGACGGCGTTGCACAGCTTGCA
LG9	ref-68907	41.538							AGGCCGCCTACGAACTCACTGCTCACAACTCA
LG9	ref-33131	43.82							CTCCAGTGTCCGACTGCTGTGCTGAATTCACA
LG9	ref-74696_2	46.194	834	328631					CAAGCCACGGCGAGAAAACTGCTGCTCTCCTC
LG9	ref-103844_5	47.832	719	420385					GAGCACAATTCGAAAACGGTGCTGATGGGCGT
LG9	ref-71838_19	48.047	2072	152511					ATCTGACCACCGAATGCCATGCAACAACTATC
LG9	ref-55106_8	48.715	774	430361	Chr5	38630776	LG17	5945321	GCAAGAGGCTCGAACAGTTTGCTTGTGAAGAG
LG9	ref-111054	51.814	116	1352098					AATTTCTGATCGACCGGATTGCCCAATAAAGA
LG9	ref-109682_23	53.353							TGAAGATGAACGAAAGGCTTGCGGGTTTGGAA
LG9	ref-26446_5	55.043	1737	94028					ACTCCACTCTCGAGTCTCCTGCATTGATTACT
LG9	ref-34780	55.619	LG10	19731167					GCTAAGAGAGCGAGGTATCTGCCAAACACTTC
LG9	ref-116947_17	59.507	LG10	18008348					TGGTCAGATACGATGTCACTGCCAGAGAATGC
LG9	ref-63546_5	60.012	LG10	17486787					CTGGCCATTACGACGCATTTGCCCGTTTCATT
LG9	ref-20076_4	62.153	LG19	5840857			LG17	3596854	CCCAGAGAGACGATGACCTTGCCAACACATGT
LG9	ref-10844	63.227	596	389149			LG17	1602601	GTAAGGACTCCGATCAGGCTGCCACTCACACT
LG9	ref-110900_9	66.127	28817	721767					AGAGCCTCAACGACTCTCGTGCCGTCGAAAGA
LG9	ref-78219_3	67.068	LG26	11029540					TTCACGGCAACGAAAGGGATGCTAATTGAGAG
LG9	ref-48341	68.199	LG18	15911790					ACAAAGAAAACGAAACTTCTGCCACACTTCAA
LG9	ref-80103_27	69.206	935	45696					AAAAGCAGCTCGACTGAATTGCATTGCATTGG
LG9	ref-8696	70.159	4798	100836					TGCTGTCAGCCGAGCTGTCTGCAGCAGCCTCA
LG9	ref-16851	72.146	LG34	9829220	Chr5	51783767	CI01000080	989255	GACAGAAGGACGATACAGCTGCTGCAGGATTA
LG9	ref-64235_5	73.862	40	978179					GACAGCACATCGATTTTGGTGCATACAGGAGA
LG9	ref-92791	75.432	LG10	19571642					GCGGTTCACCCGAGCTCTTTGCTCCTGTGGAC
LG9	ref-67330_9	76.275							TTCATACAAACGAAGCTGCTGCCATTTTGCTA
LG9	ref-23951_8	76.402	29045	753688					ACACTACCTACGAACCTTCTGCCATGGCCACA
LG9	ref-96205_9	77.769	LG10	15963270			LG17	4831873	AGAGCGAACTCGATGTTGGTGCCTCCTCCTGG
LG9	ref-82138	78.09	LG9	20407371					CACTTTGTTACGAAATATGTGCCTGGATTGTG
LG9	ref-21596	78.45	LG24	10610721					AGATTTCAGTCGAATGTCATGCGTAATGAGCT
LG9	ref-121004_15	78.755	3610	79503					TGCTCTAATACGATGCAATTGCTGGGCAGTCA
LG9	ref-113748_17	79.196	5905	78425					TGTTAATTTCCGACCCCGTTGCATACCTAGGT
LG9	ref-119444	79.224	LG9	4563381					TAATCAAACGCGAGTTAAATGCTTCACTGACT
LG9	ref-43793_10	79.617	LG10	15937059					ATGATCCAAGCGAAAGCTGTGCGCGACAGAGT
LG9	ref-7551	80.222	LG26	3615671					ACCGCTAGAGCGACAAAATTGCATAGTGTTGC
LG9	ref-49053	80.44							CAGACACAATCGAATGGAATGCATGCAAGTAG
LG9	ref-25212	81.099	LG9	3507550					TGCTGTAGTCCGAGTAACCTGCTCACTGTAAC
LG9	ref-99826	81.548							TCTAGGGCCCCGAGGGGTTTGCCTGGATGATT
LG9	ref-23078	82.235							TCGTTGCGCGCGATGATGTTGCAGATGCTTCG
LG9	ref-116681	82.604							CAGGAAATCCCGAGGGTTATGCAGACGTAGCC
LG9	ref-9914	82.76	28871	540523					CTGCACAATGCGATGCAATTGCTTCTAATTCT
LG9	ref-46499	83.021							CATCGGGCAGCGACGATATTGCCATTTAGTAT
LG9	ref-99842	83.361							TTTAGTAGTGCGACACCTGTGCTGAGTTTCCC
LG9	ref-13255	83.533	1632	273815					AACGATAGGCCGAGTTCACTGCCTCCAAAGAA
LG9	ref-72752	83.593							TTTTGTAGAACGAGCTTCTTGCAGATTGAGCT
LG9	ref-12748	83.622							CTCATTCTGACGACACCCATGCTACATTTCTC
LG9	ref-88457	83.723	2247	155761					CCTCTACAAACGAGAGAGATGCACACCCAACA
LG9	ref-34560	83.771	LG2	8231445					AGCATGTAGACGATGGGTATGCCCATTTTGTA
LG9	ref-107510	83.773	LG33	6895822					TGCTCTGTCACGACACATTTGCCTCTGTTTTT
LG9	ref-7824_4	84.23	7906	169608					GACCCCTGATCGAGTGTGGTGCAGTGAGATCC
LG9	ref-83692_16	84.454	1936	685963					CCTGCCTTCTCGATGATAATGCACTCAGCAAT
LG9	ref-120822_24	84.847	4594	54318					GTTAAAAGGACGATTGCAGTGCTCACAGAAAC
LG9	ref-70656	85.087	LG48	5145269					CATGTTCACTCGAGTTTTGTGCTGCCGTTTGA
LG9	ref-72443	85.278							ACCAACAAGGCGAACAATATGCACTTATGCAC
LG9	ref-14424	85.931	LG48	13441245					ACAGGAAGGCCGACCTAAATGCATAATACCTG
LG9	ref-87301_17	86.192	29010	797532					GAGGCACAAACGAGATGCGTGCTATCCAGTCT
LG9	ref-103547_17	86.821	596	392699					TGAAAACAGACGATGGCCTTGCTGTCTCAAAT
LG9	ref-106820_14	86.911					LG17	8228273	GGATCAGAGCCGAGCCCGCTGCCAGACGAGGC
LG9	ref-81057_15	87.39	LG9	6385688	Chr5	19062119	LG17	1038449	GGATCTCCCTCGAGGAAGATGCTCCCAGATTG
LG9	ref-74756_26	87.65	LG3	9240662					TGGTGTGGGTCGACCACGATGCAGGCACGTTT
LG9	ref-15216	87.792							TCTAAGTTGGCGACCCCCTTGCATAAGTTGGT
LG9	ref-6765_19	87.829	LG9	23444345					AGTGCGCATTCGAAATCCGTGCCAAGCAGACT
LG9	ref-10530_32	87.901	LG37	8457786					AAAACACACGCGAATTCGCTGCTGAATGAACA
LG9	ref-63633_27	87.934	28849	647475					CCAGCACAGTCGACACAGCTGCATCCTCATCC
LG9	ref-104866_14	88.02	LG43	14049198					TAGTCCTCGCCGACGGGTTTGCTCTTTTTAGG
LG9	ref-121073_16	88.1	LG16	16226258					GCTGGAGTCCCGAATGACATGCTAGGTCCATG
LG9	ref-19302	88.27	12406	25695					CACTTGTAACCGAGCCTGATGCACCCCACCCG
LG9	ref-120971_32	88.358	LG26	2803793					ACAGTCTAACCGAGCTGAATGCACTAGGCATG
LG9	ref-47070_25	88.669	2297	25722					CGATTTAAGTCGACGGTTTTGCGACTTAGGAG
LG9	ref-44242_29	88.839	1643	36365					CCCTTTGCCACGACTCCGCTGCCTAATCGTTC
LG9	ref-52688_17	88.994	1783	97536					TGTGATGTGTCGATTACTGTGCATGCAGCTGC
LG9	ref-6183_18	89.187	965	97004					GACTCATACCCGAGAGCGTTGCATTGCAAGTG
LG9	ref-119248_23	89.445							GCTTTAGATACGAGACTGGTGCAGTGGAAATA
LG9	ref-52551	89.573	879	711397					TGCAACCGTACGACGTATCTGCACGGTTTTAA
LG9	ref-63633_4	89.875	28849	647475					CCAGCACAGTCGACACAGCTGCATCCTCATCC
LG9	ref-74529_9	89.999	LG3	16427431					ACATTAATAACGACGGTGCTGCCACTCAAAAT
LG9	CCE633	90.25							Wang et al., 2007
LG9	ref-30860_3	90.3	28985	163128					TGTAGGTTAACGACAGTATTGCCGTGAGCATT
LG9	ref-114733_9	90.341	LG10	15532368					TTGCATGAGCCGATATGTCTGCCGCTATGGTG
LG9	ref-58186	90.732					LG17	777458	CCTTCTCTTCCGAACCTCATGCTGTCACTCAT
LG9	ref-118736_2	90.828	28925	677485					GAGGTGTACACGACTGAGGTGCCCCTGAGCAA
LG9	ref-18682_23	90.83	LG7	2910120					ACTAACGATTCGACGTAGCTGCGGTTCTACAA
LG9	ref-118736_1	91.17	28925	677485					GAGGTGTACACGACTGAGGTGCCCCTGAGCAA
LG9	ref-63678_3	91.173	LG9	6471084					TATGTCAGCCCGAAACAGGTGCGCATTTAAAA
LG9	ref-8008	91.431	LG31	10025067					ATTTGTAAATCGATGCCACTGCTGTCAGTACT
LG9	ref-91843_6	91.742	28908	350519					TATGAATCTACGAAGGCTTTGCGATGTTCTCC
LG9	ref-112211_8	91.749	LG48	13432679					AGTGGCCCGCCGACAGCAGTGCTCAAACCAGC
LG9	ref-67235	91.766	195	5761					CTGATCACTTCGAGTGAAATGCATGTGAGGCA
LG9	ref-26271	91.774							TGGTGTGGGTCGACCAGGATGCAAGGAACGTT
LG9	ref-110558	91.832	LG48	13435245					GACTGTCATCCGAAGTGCCTGCATAAAGACGC
LG9	ref-120822_28	91.854	4594	54318					GTTAAAAGGACGATTGCAGTGCTCACAGAAAC
LG9	ref-16245_17	92.202	1088	447614					CTCTTGAAGCCGATTGTTATGCAGAAATGTCA
LG9	ref-120157_3	92.772	LG28	5025090					CACTCTGCTTCGAGGGCATTGCAACCAGAACA
LG9	ref-83931	93.167	LG9	21044795					CAAGTAAAACCGAAGGCTTTGCCCCACTAACA
LG9	ref-94377	93.664							GGCAAAACATCGATAGAACTGCAGCACAAGCC
LG9	ref-88113_26	94.426	LG12	11829899					CTGACAGGCACGATTGCTGTGCTCAGTGTTTG
LG9	ref-101925	95.591							ATTGTCATTCCGATACGTTTGCAACCTCATAG
LG9	ref-90165	96.696	LG48	4414988					ACATTTGTAACGATGAAGTTGCAATTTGCTAC
LG9	HLJ3591	97.33	LG9	19515740	Chr5	69761322	LG17	9772999	JN687050
LG9	ref-6600	98.46	LG22	3322962					TGTGCTAGTGCGATTGTTTTGCAATTAATCGA
LG9	ref-108269	101.8							TAACGCGCGCCGATATTCGTGCCGGTGTGTAC
LG9	ref-2999_24	107.05	1501	76673					CACTTAACCTCGATAAAGATGCCGCTGTGGAC
LG9	ref-113339	109.677	LG18	18562048					GCTCTCAGCACGAGGAGATTGCACTGTGCTCC
LG9	ref-84002	111.835	514	71989					AGAATGTACTCGAGCTGTTTGCCAAATACATG
LG9	ref-81641_6	112.946	20	570994					TGTCATACACCGACTGGTCTGCGCAGCAGTGT
LG9	ref-51449	128.223	4327	25236					GATTCGGAAACGATGGCTATGCTTTCCCAGGC
LG9	ref-26572	130.42							GGTATTGTAACGATGAGGCTGCGGCAGTATGA
LG9	ref-58821	134.055	1597	400773					TCATCCGCTCCGAGATAGATGCAGGCACGGGC
LG9	ref-61380_27	139.52	16178	6758					ACTGGTGATCCGAAACCGATGCAACCGGTTCT
LG10	ref-34986	0	LG45	8038900					CCAACACCAACGAACCCTCTGCCCAGGACACT
LG10	ref-22504_14	1.743	28981	1103182					AGTTTGTACTCGATGCCAGTGCGTGATGTGTG
LG10	ref-6329	4.166	9085	48585	Chr5	15149485	LG17	3195750	AGCTCTGTTTCGAAAGGTCTGCTCTTTCTAGC
LG10	ref-120170_4	7.207	LG10	1295374					ACTACATGTACGATAGGGCTGCACAGACTTGC
LG10	ref-102643	8.102							GAATCCGGAGCGATATGACTGCTAAGGGTTTT
LG10	ref-15507	9.389	LG18	17990798					TTTGGGAAGTCGAACCAGCTGCACGGTTTGTT
LG10	ref-84675	9.517	28833	518931					GTACGCGTGTCGATTGTGATGCTACAGGTGCA
LG10	ref-45178	10.475	LG17	7677113					ATCAAAAGAACGAAGGCTGTGCTTCATGAACT
LG10	ref-59663	11.012	LG31	13853179					TGACTCGGCTCGATTTGGATGCAGGGATGTCA
LG10	CCE414	11.082	28892	151935	Chr23	2104565			EC392881
LG10	ref-97356	12.564							GTTTTCTTAGCGACACACTTGCACGCTTTGGT
LG10	ref-28546	13.142	LG31	13843907					ACAATCAAGACGAAGCCAGTGCAATTCAGACA
LG10	ref-34291_6	13.532	466	339009					TACCCGCCTACGAACTCACTGCCTGTCCTGTC
LG10	ref-110893_9	13.718	LG14	2516185					ATGAATGAGTCGACAGTGCTGCAATATGATGC
LG10	ref-23402	14.574	LG35	9876813					CATTACGTTACGATGGATGTGCTGAAAACACT
LG10	ref-86599	14.917	LG9	97303					TTAGTGAGCACGAAGCCTCTGCATCCTTCTGT
LG10	ref-64914	15.408	LG1	10997728	Chr5	2343224			TGTCTTTACCCGAGCGATGTGCTGAAAAGACC
LG10	ref-92526	15.676							CACTAGAGGTCGACCGATATGCCGATATCTAC
LG10	ref-88471	15.914							AGACCCTTCTCGAGGCTTGTGCTGCAGTTCTG
LG10	ref-80238_17	16.055	LG38	23555437					AGCTGTTACTCGACAAGCTTGCTGCTAGATGG
LG10	ref-34424	16.402	28954	288654					TTGTTCCCAACGATGCTTATGCCAGTGAATTA
LG10	ref-93495_9	16.779							GCCCTACTCACGAACCCTCTGCCAAACCGTGG
LG10	ref-57688	16.889							ACATTAACTTCGAAGCACATGCTGATTGATGG
LG10	ref-83513	16.988							CTCCTCTCACCGAACTCTCTGCTCTGACTCTG
LG10	ref-30416_5	17.389	1023	132695					CCACGCACTACGAGCACAATGCCAATACTGAA
LG10	ref-82703	17.743	28954	324415					ACATTTCGCTCGAGGCCACTGCTCCCCAAACA
LG10	ref-72873_17	17.746							GATGACCTGACGATGCGTCTGCTGATATATAC
LG10	ref-41903	17.839	LG7	726622					GTTTGTGCAACGACCTATATGCTTTGCAACAC
LG10	ref-10256_2	17.868	LG13	22988659					ACTGTACTGTCGATTTCTGTGCTTCTCAGACA
LG10	ref-46662	18.377	2428	217184					CAGTTACCAACGATCTCTTTGCGGAAGAGATC
LG10	ref-38146	18.415	3088	17043					TCTGTGTTTACGATGTGGCTGCAGTGTCATGG
LG10	ref-112847_27	18.862	396	834018					AATTCAGCAACGAGTGCACTGCTGAGCCCTTG
LG10	HLJ2571	19.149	LG10	2022870	Chr5	22590193			JN109198
LG10	ref-9769_17	19.492	LG18	1194819					AGCTCCAACGCGATACTGCTGCAGTATGGTGA
LG10	ref-6950	19.837							TGTGTTTCCCCGAGCAGATTGCTTGATCCATC
LG10	ref-23881_3	20.168	LG10	158309					AAATTGCATCCGATTGTGCTGCTGCTGCTCCT
LG10	ref-100014_6	20.704	LG10	10727596			LG17	8964747	CATCATGGGACGACAACTGTGCCTGTTTCTTA
LG10	ref-38520_19	20.831	LG10	2658831					TGTGACGTGTCGATTACCATGCACGGATCTGC
LG10	ref-14572	20.938							AGCTGGTTTACGAATGATTTGCGCAAACTTAA
LG10	ref-16247	21.05							ACGCACTGTGCGATGATCATGCTCAAGAAGTT
LG10	ref-89034	21.411	357	703143					GAATTACAGACGATGTGCATGCTTTCAGTCTG
LG10	ref-12571	21.506	29015	742022					ACGTAAGCACCGAGGCCCATGCACACACACAA
LG10	ref-32826	21.536							CTTTGTAAGACGAAGGAAGTGCTATCGAAGGT
LG10	ref-70844	21.61	LG40	8983694					AGTGACTATGCGATTTGGGTGCTTAGGGGTGT
LG10	ref-101291_14	21.905	LG9	4687690					GGCGCATTGACGACGCCATTGCATACGTGGAG
LG10	ref-50814_9	22.248	LG29	10099580					TGTGTGTGCGCGACTGTGCTGCTGAACAAAAT
LG10	CCE18	22.605	LG10	6108322	Chr5	23528682	LG17	2175397	CF662449
LG10	ref-34448	22.694							TGAGGAATACCGATGGTGATGCAGCCACCAAT
LG10	ref-18219_31	23.044	29063	279229					ATTTCTGCGACGACGCGGCTGCTACAACCATA
LG10	ref-81272_27	23.398	1957	184358					TTAAGTATTTCGATGCGCTTGCTGTGGTCCCC
LG10	ref-89701	23.555	LG3	10504204			CI01000338	82473	AGTTCACAAACGATGGCGATGCAGGCTCGAAC
LG10	ref-112244_6	23.658	480	118121					TCTCCCAGCTCGACCGGCTTGCTAAAAAGTAA
LG10	ref-37563_26	23.768	LG12	1538672					AGTCTCATTACGAATATGTTGCACGTATTGCA
LG10	ref-75391_6	23.888	480	137354					ATTGCTTGAACGAGTTGTTTGCGTTTGCTGTG
LG10	ref-28614_28	24.313	LG28	4632903					ACGGTCAAAGCGAACGTGTTGCACACACCCAC
LG10	ref-101383	24.474							TTTGACCCTTCGACGGTGGTGCACTCACGGTT
LG10	ref-28614_2	24.755	LG28	4632903					ACGGTCAAAGCGAACGTGTTGCACACACCCAC
LG10	ref-60167	24.998	812	250958					TCAGGTCATCCGAGGGTTTTGCTACCTGTGAG
LG10	ref-104833_32	25.259							CGTGAACGCGCGACCGTGTTGCCATCTCCTTT
LG10	ref-68036	25.536	LG35	8443455					TGGATAACGTCGACACAGCTGCCAACAAAAAC
LG10	CCE628	25.892	LG29	14465207	Chr5	12025094	LG17	4851025	EX822607
LG10	HLJ3991	26.441					LG17	732150	JN687147
LG10	XGGA445	26.529	LG31	10776144	Chr5	37727895	LG17	8226057	ATTAAGCGACATGCATGATGATTCGATTCGAGCTCGGTACCCGGGGATCCTCTAGAGATGGAGGAGTCCGGAGAAATGACTTTGTTTTTTTCTTCGCTTTCTTTCCTGTGGGGCCCACTTGCTTCCTCTGTAATCTTCCATCATTTTCGGGAACTTCCTCTTCGCTTGCATGTCCTGCGCTGGATATTTTACCTTTCTCCGATACACAGAGGGATACCTTTCTTTGCATGACACAATCCTTGTTTCCATTTCTGCACAACTGCTTTACTGATTTCCACTCTTCTAAACCCCTTTTGTAAAAACATCCTGACTTATCTCTCTCTCTCTCTCTCTCTCTCTCTCTCTCTCTCTCTCAAAAAAAAAAATAAATACATTTCACTCTCACACTTTTTTTTCCTT…
LG10	CA1880	26.936	LG9	12268458	Chr1	2798918			JN687309
LG10	ref-45985_7	27.024	LG10	13151027					AAGAGTCGGACGAAATCAGTGCGATTCGTGAA
LG10	HLJ2570	27.062	LG10	2022870	Chr5	22590193	LG17	1649982	JF764932
LG10	ref-54110_16	27.436	LG29	10097075					GCACAATCTCCGATCTCTGTGCTAAAGCAGCA
LG10	ref-90732	27.523	11283	143062					TGGTAAACCACGACTGACATGCTACTTTCTGA
LG10	ref-66926_1	27.795	7972	22482					AAGCTGTGTTCGAAGCTGTTGCAAATCACACT
LG10	CCE6	28.065							Wang et al., 2007
LG10	MFW5	28.1							Crooijmans et al., 1997
LG10	CCE518-2	28.107							Wang et al., 2007
LG10	ref-72769	28.413	774	467707					AATACGATCACGAGGATGGTGCTGCTTTAAAT
LG10	ref-21894	28.627							ACTAAAACGGCGAAATTTGTGCCTGTGAAAGC
LG10	ref-78610	28.781	LG34	16539432					ATTAAATGCACGAACCCCCTGCAGTTCTTTCC
LG10	ref-26718	29.122	1441	1635					GTAGGCACGACGAGCCAGTTGCCTTAGAAACA
LG10	ref-46991_19	29.184	10149	22558					GCAACAGTAACGAAGGGGGTGCAGGTCTTTTT
LG10	ref-50814_7	29.199	LG29	10099580					TGTGTGTGCGCGACTGTGCTGCTGAACAAAAT
LG10	ref-14066	29.352	2582	15185					AACAGTTTTACGACTGCACTGCACTGCTGCTG
LG10	ref-43221	29.535							AAACCTGTGACGATGCATATGCAATGATCTTG
LG10	ref-121450	29.598	357	280099					CTTTATCTGACGATGATGCTGCTGCTAGTGAC
LG10	ref-104707	29.733	2428	270659					AAAGCCTTGCCGATAGGGCTGCAAGATTAATC
LG10	ref-90515	29.81							GAGTAGACCCCGAAGCCGCTGCCAGGCGCCGC
LG10	ref-102139	29.846	LG9	8112999					ACTCACTGCCCGAGTTCACTGCATCCGTCATA
LG10	ref-65781	29.961	LG10	15080377					ACAAAAGCCTCGAAGGCAATGCATATGGTTAG
LG10	ref-45426	29.972							CATTCGGTCTCGACCCTATTGCTGACTTTGTG
LG10	ref-108842_9	29.98	LG10	16378201					CAACAGAGGCCGAGGTCTTTGCAGCTAAAAAA
LG10	ref-21288_7	29.998					LG17	8872359	TATGTCAATGCGAGCGGTGTGCTTTGAATCTG
LG10	ref-86913_1	30.026	1147	206632					AAAACAAGAGCGATACATTTGCATCAGCGCTC
LG10	ref-13179	30.109	72	48421					CTACAGACAACGAGCACACTGCTGATCTCTCA
LG10	ref-111306_14	30.122	LG38	12954768					AGCCTGCTTGCGAGGCATATGCAATATTTTGC
LG10	ref-66916_25	30.14	LG10	4179867	Chr5	21600123	LG17	1075545	GCTTCGTCAACGACAAGTATGCTCGTACACAG
LG10	ref-26405	30.165	1147	202436					GAAGGCCGAGCGATGGCAGTGCAGTGGAACAT
LG10	ref-55843_30	30.265	1128	341820					ATGTCTACACCGAGCACACTGCCATATGCTGT
LG10	ref-99631_2	30.337	LG10	16055430					CGTTATTGTTCGATGTGGATGCAGTTTAGTTC
LG10	ref-73528	30.362	LG10	13240829					GCCTGCAGCACGAAACGGCTGCGAACTTGCCA
LG10	ref-95020_7	30.378	LG9	15428922	Chr5	40473137	LG17	4889039	TTCCCCACGGCGAATCGCGTGCATGTGTTAAA
LG10	ref-10324_28	30.549	240	28041					CACAGGAAACCGACGCCAGTGCCAGAAAGTCA
LG10	ref-25734_26	30.747	3144	16487	Chr5	50975882	CI01000080	527710	CAGCAATTTGCGACCCAGCTGCAAGTCCATTA
LG10	ref-97180	30.781	466	347391					GTCACTTTGTCGAAAGATTTGCATAACACCAC
LG10	ref-106676	31.024							GCATGTATTCCGACAGCGCTGCACGAGTTGCG
LG10	ref-13863_24	31.085	2416	126486	Chr5	31295329			ATGGAGGATCCGATATCAGTGCATGAAATGGA
LG10	ref-110401_18	31.3	2247	204024					AATGACTTTGCGAGGCCGGTGCTTATTGTGGC
LG10	ref-77682	31.629							TATAGACTGACGACTTCACTGCAAACACAGGT
LG10	ref-77916_6	31.718	95	415786					ATGACCGCAACGATGCTCGTGCCTAGAAATAC
LG10	ref-31838_30	31.744	7964	47227					GTTGTTCTACCGAACTCACTGCATTGGTTTGT
LG10	ref-6751	32.039	LG11	9603558					AGCATCTCCACGACAACAATGCACCAGCGACA
LG10	ref-55484_14	32.357	LG49	6500166					CGGAAATGATCGAAGAATGTGCTGCTCTGTCG
LG10	ref-63035_14	32.696	LG10	5353256					TTCCGCTCGACGATGAACGTGCTAACATCTGT
LG10	ref-115064_2	32.743	5905	30115					ATAGCAAAAACGACTCGAATGCCGGTGGCGCG
LG10	ref-92611_2	32.892	LG9	16540411					TTAGCGGCAGCGAGCCAGATGCTTTGCTCCCT
LG10	ref-9018_1	32.987	40	789977	Chr5	48800410			GAAAAAAGCTCGACTGAGGTGCTCAGTGATGT
LG10	ref-59660_4	33.08	LG42	1395353					AAGTCATTCGCGAAGTACTTGCCTACTGTTTT
LG10	ref-100774_10	33.267	LG10	20347824					GGTGTGCAGCCGACAGCGATGCATAAGAGGAA
LG10	ref-83804	33.417	935	193225					GTGGCTATTTCGAGTGATTTGCTACAGTATGT
LG10	ref-99071_7	33.504	47	89512					GTTGGGCTTTCGATGACACTGCATCTCTACAG
LG10	ref-22832	33.569	LG42	1303384					TGCACTCTTGCGACAGACGTGCTCGCATGAAG
LG10	ref-16164	33.722							TAGAGGACCTCGACAGGGTTGCACCATAAGTC
LG10	ref-71475_9	33.759	514	50794			LG17	9831509	GTTGCTGGGTCGACCATGGTGCTGGGTTATAA
LG10	ref-119314_23	34.04	6253	635					CACTGCTTAACGAACAGGTTGCCGAGTGTTCC
LG10	ref-18967_1	34.112	LG10	18114843					TCCTTGGAATCGATATGGCTGCACTGAGTTTA
LG10	ref-40582	34.192							TGGAAGAACACGAGCTTTCTGCCTTCCGAGAG
LG10	ref-118899	34.229	LG42	1737780					AACTTGAGCTCGACGGACATGCAAATGAGCAG
LG10	ref-21489	34.262	LG35	2140420	Chr5	69965945	LG17	9491267	AGGAACAGAGCGAAGCAGGTGCTGGGTGAGGT
LG10	ref-3617	34.266	2752	19678					ACCTCCATTCCGAATGGCCTGCCAAGAAGACA
LG10	ref-50960_10	34.367	LG10	7268373					AGCTGAAGCGCGACTGTATTGCTGCAAGAATT
LG10	ref-120127	34.393							GTCACGGAGACGAACCCCGTGCTGGCCAGCAG
LG10	ref-89760	34.518							CACAAACAGACGAAGTACCTGCGCAAACTACT
LG10	ref-115202_16	34.526	LG26	11056159	Chr5	49102774	LG17	507941	TAACATAAGGCGACTCCTGTGCTTGCATGTGT
LG10	ref-117174_1	34.582	4911	9617					CGCAACACATCGAAGGTCTTGCATAATCACGT
LG10	ref-26365	34.604	995	1034143					TGTTCACATCCGAGACAGTTGCTTGAGGAAAG
LG10	ref-99584_30	34.612	LG42	1168406					CTCATCATTTCGACCACACTGCTGTATGCACT
LG10	CCE518-1	34.7	935	159081	Chr5	51392440	CI01000080	747730	EX882305
LG10	ref-53073_18	34.872	244	324209	Chr5	38815158	LG17	5840798	AACCCATACCCGATGGCCTTGCTTATGAAAAG
LG10	ref-91397	34.948							CTGACATCAGCGACTCATTTGCACACTGACCT
LG10	ref-14289_2	35.257	LG10	18197440					ACAAGTTACACGAGTGAACTGCAATTCACGCG
LG10	ref-111584	35.264	LG9	4646322					GTAACTCCTCCGATGCAATTGCAACTCTGATT
LG10	ref-1330_2	35.553	LG9	7214198					AAGTCCTTTGCGATAGTTGTGCATGAGTTTCT
LG10	ref-2569	35.899	29072	680210					ACTGATATTTCGAATGCAGTGCCTGCTGGTTA
LG10	ref-57086	35.983							GACACACAAACGATCGGTCTGCTCTCGTAAAT
LG10	ref-98889	36.339	LG50	7057893					CTTTACGGTCCGAGGTAAGTGCCAACAATGTT
LG10	ref-59060	36.383	LG4	4199022					ATCAGTAAACCGAGAGGAGTGCAATCTCATTC
LG10	ref-70586_29	36.572	3849	6596					CTCCACCTTACGAAGCCGTTGCATCAAACCCA
LG10	ref-85205	36.837	28916	474455					GCAATTGCCTCGAGGGCAGTGCCACAACAAAC
LG10	ref-32231_8	37.019	LG41	10029886					CTTGTGAGGACGAGCCCTTTGCTTTCTGTTTT
LG10	ref-82462_26	37.247	3849	7974					CTGACCCTGACGAATTTGTTGCTCCGGCACCT
LG10	ref-3707	37.271	LG9	12038610					AGCATTCATCCGACTGAAGTGCTTAAGAAACA
LG10	ref-17241_6	37.656	11302	23205	Chr5	39951525	LG17	5177421	AGCTGCTTTGCGACACGGCTGCTTAATGGCAT
LG10	ref-62693_4	38.091	47	90518					AAATTGCAAACGACGATGATGCACATAATTCC
LG10	ref-39539	38.237							TTATAAACGCCGATGCAAATGCAATTAGCTCA
LG10	ref-117409	38.615	2401	313849					TCATCAATCGCGAAAAAAATGCATTTGTTCCA
LG10	ref-107269	39.363							GGGTTTCTACCGAATCAGATGCAGACAAGTAA
LG10	ref-10095	39.5							AAAGTGTTACCGAAAGTAGTGCTCACAACATG
LG10	ref-38729_3	39.914	LG38	5350374					CAACCCTTCTCGAAAAGGGTGCAATCGAGCCT
LG10	ref-94305_9	39.975	326	292132					GTTTTTCTTGCGAAGCTACTGCAGGTTTCAAT
LG10	ref-57973	40.575							TGCATTTGTCCGAAGCCTATGCTTTTATTTCT
[truncated: 6,119 more rows]
