# Supplementary material for: A high-resolution genetic linkage map and QTL fine mapping for growth-related traits and sex in the Yangtze River common carp (Cyprinus carpio haematopterus)
Source: BMC Genomics. 2018 Apr 2;19:230. doi: 10.1186/s12864-018-4613-1 (PMC5879560; doi:10.1186/s12864-018-4613-1)
Supplement: Supplementary file 5 — Table S2. The markers within confidence intervals of QTLs for growth traits in the Yangtze River common carp (Cyprinus carpio haematopterus), and their aligned positions in genomes of C. c. carpio, Danio rerio and Ctenopharyngodon idellus. (XLSX 15 kb) [file 12864_2018_4613_MOESM5_ESM.xlsx]

## Sheet: Table S2
Table S2 The markers within confidence intervals of QTLs for growth traits in the Yangtze River common carp (Cyprinus carpio haematopterus), and their aligned positions in genomes of C. c. carpio, Danio rerio and Ctenopharyngodon idellus.
QTL	Genetic map of C. c. haematopterus				Genome of C. c. carpio		Genome of D. rerio		Genome of C. idellus		Candidate gene
	Linkage group	Marker	Map position (cM)	LOD	Scaffold	Start position	Chromosome	Start position	Scaffold	Start position
qHL5-a	LG5	ref-57713	16.527	3.95	29028	320500
	LG5	ref-96092	16.759	4.26	LG41	9387444	Chr3	24406854	CI01000034	1054836
	LG5	ref-22065_4	16.799	4.2	153	649134	Chr9	53503876	CI01000047	1981406
	LG5	ref-69253	16.901	3.85
	LG5	ref-95756	16.971	3.83
	LG5	ref-82722_3	17.154	3.96	28821	77730	Chr3	24869278	CI01000034	724133	histone acetyltransferase p300 isoform X2
	LG5	ref-21988	17.26	4.25
	LG5	ref-86435	17.294	4.27
	LG5	ref-44945	17.497	4.43	LG39	11027496
	LG5	ref-78844	17.576	4.27	6698	3818	Chr3	23994993	CI01000034	1358232
	LG5	ref-9019	17.936	3.73
	LG5	ref-52252	18.262	3.79	11238	50221	Chr3	25977579	CI01000034	4318942
qBH12-a	LG12	ref-9090_30	39.465	3.68	119	579764	Chr6	55028714	CI01000340	16971765
	LG12	ref-107053	40.797	4.48	630	359820	Chr6	37560916	CI01000340	8081414
qBW15-a	LG15	ref-42001	81.634	2.17	LG33	11088871
	LG15	ref-43553	82.362	5.38
	LG15	ref-79343	83.202	4.05	LG15	7744221					interleukin-17 receptor E
	LG15	ref-81315	83.722	1.8	675	131753
qTL22-a, qBL22-a and qBH22-a	LG22	ref-25087	64.714	4.22333	LG6	11044836
	LG22	ref-35249_8	65.566	4.09667	LG18	10627682	Chr11	32310900	LG10	6994471
	LG22	ref-88098	68.996	4.22667	28907	374227	Chr10	7980521	LG24	6568771
	LG22	ref-10440	69.59	3.63667	10391	52427			CI01000133	1993117
	LG22	ref-85867	70.032	3.75	958	132343
	LG22	ref-55138	71.725	3.905	LG22	3408726	Chr11	28733308
qTL27-a, qBL27-a, qBH27-a, qHL27-a and qBW27-a	LG27	ref-63700_6	68.873	2.766
	LG27	ref-94739_17	69.23	3.566	LG28	5607782	Chr14	33133683	LG13	11936991
	LG27	ref-90952	70.24	5.328	LG28	6347722	Chr14	33471462	LG13	12143858
	LG27	ref-14964_29	70.624	4.166	LG27	4499408	Chr14	35194445	LG13	13134268
	LG27	ref-97848	71.089	1.652	247	196517	Chr14	31750493	LG13	11127920
qHL28-a	LG28	ref-68227	13.306	2.18	LG27	857149
	LG28	ref-97775	14.063	4.53	1663	295180	Chr21	35987961	LG13	18445933	kyphoscoliosis peptidase
	LG28	ref-53294	14.286	3.94	LG27	393762	Chr14	24615586	CI01000000	17010614
	LG28	ref-104522_1	14.598	3.13
	LG28	ref-116756	14.66	3.13	28819	424081			CI01000307	164739
qBH31-a	LG31	ref-8660_25	23.195	3.86	2131	302086	Chr16	42621362	CI01000027	3468422
	LG31	ref-89691_6	23.648	4.96	LG36	13196042					putative nuclease HARBI1 isoform X1
qTL39-a and qBL39-a	LG39	ref-92690	41.258	4.565
	LG39	ref-84439_29	41.26	4.565	2117	176075	Chr20	33889039	CI01000325	9423899
	LG39	ref-63478	41.261	4.575
	LG39	ref-109024	41.293	4.705
	LG39	ref-100973_17	41.343	4.585
qTL40-a, qBL40-a and qBW40-a	LG40	ref-32820	29.085	4.44333	LG39	8798217	Chr20	22781163	LG14	2757674
	LG40	ref-13303	29.359	5.33667	LG30	7399442
	LG40	ref-58277_27	29.968	6.04	LG39	3394906	Chr20	28785821	LG14	6504867
	LG40	ref-56473_32	29.983	1.05	12237	18312	Chr20	18430050	LG14	762290	zinc finger protein 521-like
qBW45-a	LG45	ref-18255_2	64.908	1.77	9279	139668	Chr23	14461574	CI01000021	1507004
	LG45	ref-73249_31	65.391	3.4	LG46	1015278	Chr23	5433995	CI01000002	1024845
	LG45	ref-88407_25	65.658	8.89	LG23	5703704			CI01000002	1479986
	LG45	ref-40705_31	65.762	0.25	LG45	360740
qBH46-a	LG46	ref-4610	50.831	3.96	901	585289			CI01000001	10891241
	LG46	ref-109911	51.738	4.1
	LG46	ref-37003_10	51.811	4.11	1513	117691	Chr23	27991713	CI01000001	10718021
	LG46	ref-10775	52.287	4.05
	LG46	ref-40806_17	52.572	3.98	LG38	22836444	Chr19	25841944
qHL50-a	LG50	ref-94980	40.753	4.02	28896	148041	Chr25	31461212	CI01000330	1731868
	LG50	ref-23113	41.776	3.59
	LG50	ref-46989	42.466	3.15	316	204410	Chr25	22736876	CI01000120	177784	ATP-binding cassette sub-family C member 8 isoform X2
	LG50	ref-10177	43.246	3.75	LG50	6300622	Chr25	23635203	CI01000330	218068
	LG50	ref-57270	43.671	3.01	477	135027
	LG50	ref-10936_8	44.713	3.3	LG50	5110730	Chr25	33136130	CI01000330	2895103
